# Supplementary material for: Modelling Associations between Public Understanding, Engagement and Forest Conditions in the Inland Northwest, USA
Source: PLoS One. 2015 Feb 11;10(2):e0117975. doi: 10.1371/journal.pone.0117975 (PMC4324782; doi:10.1371/journal.pone.0117975)
Supplement: S1 Dataset — (CSV) [file pone.0117975.s003.csv]

	age	gender	educ	party	newcomer	wallowa	ownfor	fhlthd	fund	surveywt2
1	19	0	0	1	0	0	0	1	2	4.14476108551025
2	60	1	3	0	0	0	0	0	3	0.365739941596985
3	50	0	2	2	0	0	0	0	2	0.980035424232483
4	75	0	0	0	1	0	0	1	2	0.426026672124863
6	54	1	2	0	0	0	0	0	2	0.73147988319397
7	47	1	2	2	0	0	0	0	2	2.07812118530273
8	52	1	2	0	1	0	0	0	1	0.73147988319397
9	69	1	1	0	0	0	0	0	1	0.591865599155426
11	84	0	2	2	0	0	0	1	0	0.852053344249725
12	52	0	0	2	1	0	1	1	2	0.728744328022003
13	60	1	1	2	0	0	0	0	2	0.365739941596985
14	72	1	1	1	1	0	0	0	0	0.295932799577713
15	60	0	0	2	0	0	0	0	1	0.490017712116241
18	62	1	1	2	0	0	0	0	2	0.73147988319397
19	62	0	0	2	0	0	0	1	2	0.980035424232483
20	71	1	2	2	0	0	0	1	2	0.295932799577713
23	60	0	2	2	0	0	0	0	1	0.980035424232483
24	65	1	1	1	1	0	0	1	2	0.591865599155426
25	41	1	1	0	1	0	0	1	3	1.38541424274445
26	77	0	3	2	0	0	0	1	1	0.852053344249725
27	52	0	1	2	0	0	0	1	2	0.980035424232483
28	33	1	0	2	0	0	0	0	0	1.58764362335205
29	67	0	2	0	0	0	0	0	3	0.852053344249725
30	70	1	0	2	1	0	0	0	1	0.295932799577713
32	77	0	2	2	0	0	1	1	3	0.316789090633392
34	60	0	2	2	1	0	1	1	2	0.728744328022003
35	81	0	1	1	0	0	0	1	3	0.852053344249725
36	25	0	0	1	0	0	0	1	3	2.54665565490723
37	59	1	0	1	1	0	0	1	1	0.365739941596985
38	54	0	0	2	0	0	0	0	3	0.980035424232483
39	82	1	1	2	0	0	0	0	2	0.591865599155426
40	79	1	1	2	0	0	0	0	3	0.295932799577713
41	60	1	2	1	1	0	0	1	3	0.73147988319397
42	58	1	0	0	0	0	0	0	1	0.73147988319397
43	76	1	3	0	0	0	0	0	2	0.591865599155426
44	54	1	0	2	0	0	0	0	2	0.365739941596985
45	69	1	2	2	0	0	0	1	3	0.591865599155426
46	56	0	1	2	0	0	0	0	2	0.980035424232483
47	80	1	1	0	0	0	0	1	2	0.591865599155426
48	68	1	1	0	0	0	0	0	2	0.295932799577713
49	54	0	1	0	0	0	0	0	2	0.490017712116241
50	63	1	1	1	0	0	0	0	2	0.73147988319397
51	46	1	2	2	1	0	0	0	1	2.07812118530273
52	28	0	2	2	0	0	0	0	3	2.54665565490723
53	81	1	3	2	0	0	0	0	3	0.591865599155426
54	49	1	1	0	0	0	0	0	1	0.692707121372223
55	80	1	0	2	0	0	1	0	2	0.259047567844391
56	56	1	2	2	1	0	0	1	1	0.73147988319397
57	60	0	2	0	0	0	0	1	2	0.980035424232483
58	60	1	2	2	1	0	1	0	2	0.543920934200287
59	65	0	2	0	1	0	0	0	1	0.852053344249725
60	66	1	1	1	1	0	0	0	2	0.591865599155426
61	61	0	1	1	1	0	1	1	3	0.728744328022003
62	64	0	2	1	0	0	0	1	3	0.490017712116241
63	57	0	0	2	0	0	0	1	1	0.490017712116241
64	70	0	3	1	1	0	0	1	2	0.852053344249725
65	83	1	3	2	0	0	0	1	2	0.295932799577713
66	53	0	1	2	0	0	0	1	3	0.490017712116241
67	51	1	0	1	1	0	0	0	3	0.73147988319397
68	51	1	3	2	0	0	0	0	2	0.73147988319397
69	57	0	1	1	0	0	0	1	3	0.490017712116241
71	27	1	2	0	0	0	0	0	2	4.14476108551025
72	51	0	0	2	0	0	0	0	3	0.980035424232483
75	53	0	2	0	0	0	0	0	3	0.980035424232483
76	22	1	1	2	0	0	0	0	2	4.14476108551025
77	50	1	0	2	0	0	0	0	2	1.09721994400024
78	70	1	0	0	0	0	0	1	2	0.591865599155426
79	81	1	1	0	0	0	0	0	3	0.295932799577713
80	57	1	0	2	1	0	0	1	0	0.365739941596985
81	60	0	2	2	0	0	0	1	3	0.490017712116241
82	60	0	1	0	0	0	0	1	3	0.980035424232483
83	58	0	0	2	0	0	1	1	3	0.728744328022003
84	57	1	2	0	0	0	0	1	2	0.73147988319397
85	66	1	2	2	0	0	0	1	3	0.591865599155426
86	65	1	1	0	1	0	0	0	2	0.295932799577713
87	68	0	2	1	1	0	0	0	2	0.852053344249725
88	67	1	0	0	0	0	1	1	2	0.440105199813843
89	67	1	0	2	0	0	0	1	3	0.591865599155426
90	59	1	0	0	0	0	0	0	2	0.73147988319397
91	62	1	1	0	1	0	0	1	2	0.73147988319397
92	57	0	3	0	0	0	1	0	2	0.728744328022003
93	65	0	2	2	0	0	0	1	3	0.852053344249725
94	78	1	0	0	0	0	0	0	1	0.295932799577713
95	67	1	1	2	1	0	0	0	3	0.295932799577713
96	65	1	0	2	1	0	0	1	1	0.591865599155426
97	54	0	2	2	0	0	0	1	3	1.47005307674408
99	61	1	1	0	0	0	1	0	2	0.543920934200287
100	67	0	1	2	0	0	0	1	2	0.852053344249725
101	71	1	0	0	1	0	0	0	2	0.295932799577713
102	60	0	2	1	0	0	0	1	3	0.490017712116241
103	71	1	0	0	1	0	0	1	2	0.591865599155426
104	64	1	2	2	0	0	0	1	2	0.365739941596985
105	66	0	0	1	0	0	0	1	1	0.852053344249725
106	66	0	2	2	0	0	0	1	3	0.852053344249725
107	83	1	1	0	0	0	0	0	2	0.295932799577713
108	70	0	1	2	0	0	0	1	2	0.852053344249725
109	61	1	1	1	1	0	0	1	2	1.09721994400024
110	50	1	0	2	0	0	0	0	2	0.73147988319397
111	47	1	1	2	0	0	1	0	2	1.5452698469162
112	45	1	0	2	0	0	0	1	3	1.38541424274445
114	88	1	0	2	1	0	0	0	0	0.295932799577713
115	72	1	1	0	0	0	0	1	2	0.591865599155426
117	46	1	2	0	0	0	0	0	1	1.38541424274445
118	59	0	0	2	0	0	0	1	3	0.490017712116241
119	96	0	3	1	0	0	0	1	2	0.426026672124863
120	59	1	3	0	1	0	0	0	2	0.365739941596985
121	62	1	2	1	0	0	0	0	2	0.73147988319397
122	72	1	0	2	0	0	0	1	3	0.591865599155426
124	34	1	3	2	1	0	0	1	2	1.58764362335205
126	76	0	2	2	0	0	0	0	2	0.852053344249725
127	71	1	2	2	1	0	0	0	2	0.591865599155426
128	84	0	2	2	0	0	0	1	2	0.852053344249725
130	87	0	3	2	0	0	1	0	2	0.633578181266785
131	58	0	1	2	0	0	0	0	3	1.47005307674408
132	45	0	2	1	0	0	0	0	3	1.04485273361206
133	75	1	0	0	0	0	0	0	1	0.295932799577713
134	47	0	2	0	0	0	0	0	2	1.04485273361206
135	69	1	0	0	1	0	0	0	2	0.591865599155426
137	66	0	3	2	0	0	0	0	3	0.426026672124863
138	52	0	1	2	0	0	0	1	1	0.980035424232483
139	75	1	1	2	0	0	1	1	1	0.440105199813843
140	58	1	1	2	0	0	0	0	2	0.365739941596985
141	58	1	1	0	0	0	0	0	2	0.73147988319397
142	64	1	0	2	0	0	1	0	3	0.543920934200287
143	69	1	0	2	0	0	0	1	1	0.591865599155426
144	72	0	0	2	0	0	0	1	2	0.852053344249725
145	59	0	2	2	0	0	0	1	2	0.980035424232483
146	38	0	2	2	1	0	0	1	1	1.35930180549622
147	52	1	1	2	0	0	0	1	2	0.73147988319397
148	61	1	1	1	0	0	0	1	2	1.09721994400024
149	37	1	1	1	0	0	0	0	0	2.38146495819092
150	60	0	0	0	0	0	1	1	2	1.09311652183533
151	64	1	1	0	0	0	0	0	2	1.09721994400024
152	38	0	0	1	1	0	0	1	2	2.71860361099243
153	54	1	3	2	1	0	0	1	1	0.73147988319397
154	73	1	0	0	0	0	0	0	2	0.591865599155426
155	57	1	2	0	0	0	0	0	2	0.365739941596985
156	75	1	0	0	1	0	0	0	1	0.591865599155426
157	38	1	2	2	1	0	0	1	2	0.793821811676025
158	74	0	0	1	0	0	0	1	2	0.852053344249725
160	92	1	0	2	0	0	0	0	3	0.295932799577713
161	55	1	0	1	0	0	0	0	3	0.365739941596985
162	52	1	1	2	1	0	0	1	2	0.365739941596985
163	56	1	0	0	0	0	1	0	1	0.543920934200287
164	84	1	0	0	0	0	0	1	2	0.295932799577713
165	77	1	1	2	0	0	1	1	3	0.259047567844391
166	68	1	1	0	1	0	0	0	2	0.591865599155426
167	26	0	0	1	0	0	0	1	3	2.54665565490723
168	57	1	0	0	1	0	0	0	2	0.73147988319397
169	52	1	1	2	0	0	0	0	2	1.09721994400024
170	51	1	2	2	0	0	1	0	3	0.815881490707397
171	72	1	0	0	0	0	1	1	0	0.440105199813843
172	89	1	2	2	0	0	1	0	2	0.259047567844391
173	65	1	1	0	1	0	0	0	1	0.295932799577713
174	35	1	3	2	0	0	0	1	3	1.58764362335205
175	57	1	2	1	0	0	0	1	1	1.09721994400024
176	67	1	1	0	0	0	0	1	2	0.591865599155426
178	61	1	3	2	0	0	1	0	2	0.543920934200287
179	63	0	1	0	0	0	0	0	1	0.490017712116241
180	27	1	1	2	0	0	0	1	2	4.14476108551025
181	44	1	1	0	0	0	0	0	2	0.692707121372223
183	69	1	1	1	0	0	0	1	1	0.591865599155426
184	40	0	3	1	0	0	0	1	2	1.04485273361206
185	77	0	0	2	0	0	0	0	2	0.426026672124863
187	52	1	1	0	0	0	0	0	1	0.73147988319397
188	58	1	2	2	0	0	0	0	2	0.73147988319397
189	68	1	0	2	0	0	0	1	2	0.887798368930817
190	77	1	2	0	0	0	0	0	3	0.295932799577713
191	65	1	1	0	1	0	0	1	2	0.887798368930817
192	69	0	1	2	0	0	0	0	3	0.426026672124863
194	69	0	0	0	0	0	0	0	2	1.27808010578156
195	77	1	0	2	0	0	0	0	1	0.295932799577713
196	40	1	1	1	1	0	0	0	3	1.38541424274445
197	60	0	3	1	0	0	0	0	3	1.47005307674408
198	81	1	1	2	0	0	1	0	2	0.259047567844391
199	64	0	2	1	1	0	0	1	2	0.980035424232483
200	77	1	0	0	0	0	0	0	1	0.591865599155426
201	62	1	0	0	0	0	0	1	1	0.73147988319397
203	41	0	1	2	1	0	0	1	3	2.08970546722412
204	60	0	2	1	0	0	0	0	2	0.490017712116241
205	60	0	0	1	0	0	0	1	3	0.980035424232483
207	70	0	0	0	0	0	0	0	0	0.426026672124863
208	78	0	1	1	0	0	1	0	3	0.633578181266785
210	52	0	0	2	0	0	0	1	3	0.980035424232483
211	57	1	0	2	0	0	0	1	2	0.73147988319397
212	73	1	1	2	0	0	0	0	1	0.591865599155426
213	40	1	1	2	1	0	0	0	2	1.38541424274445
214	65	1	0	0	0	0	0	1	1	0.295932799577713
215	78	1	1	2	0	0	0	0	1	0.591865599155426
216	67	1	1	1	0	0	0	0	1	0.591865599155426
217	48	0	2	1	1	0	0	1	3	2.08970546722412
219	51	1	0	2	0	0	0	1	1	0.73147988319397
220	36	0	2	0	0	0	1	0	3	1.01076292991638
222	41	0	3	2	1	0	0	0	1	2.08970546722412
223	37	1	2	0	1	0	0	0	1	1.58764362335205
224	44	0	1	2	0	0	0	1	2	2.08970546722412
225	55	0	2	2	0	0	0	1	2	0.980035424232483
227	70	1	2	0	1	0	0	0	2	0.591865599155426
228	72	1	3	2	0	0	1	0	2	0.259047567844391
229	88	1	3	0	0	0	0	1	2	0.295932799577713
230	55	1	2	0	0	0	0	0	3	0.73147988319397
231	85	0	2	0	1	0	0	0	2	0.852053344249725
232	65	0	1	1	0	0	0	1	1	0.852053344249725
233	33	1	2	2	1	0	0	1	1	1.58764362335205
234	72	0	0	1	0	0	0	1	1	0.852053344249725
236	65	1	2	2	0	0	1	1	3	0.440105199813843
237	64	1	2	1	1	0	1	0	3	0.543920934200287
238	73	0	1	1	0	0	1	0	2	0.633578181266785
239	68	1	3	1	0	0	1	1	3	0.259047567844391
240	51	0	0	2	1	0	0	0	2	0.980035424232483
241	54	1	0	2	0	0	0	0	2	0.73147988319397
242	61	1	0	2	0	0	0	0	3	0.73147988319397
243	70	1	3	0	1	0	0	0	2	0.887798368930817
245	52	1	0	2	0	0	0	1	1	0.73147988319397
246	80	1	3	2	0	0	0	0	2	0.295932799577713
247	44	1	2	1	0	0	0	1	2	0.692707121372223
248	81	0	0	2	0	0	0	0	3	0.426026672124863
249	28	1	0	2	0	0	0	0	1	3.43521356582642
250	60	1	1	2	0	0	0	1	3	0.73147988319397
251	79	0	1	0	0	0	0	1	3	0.426026672124863
253	78	0	0	2	0	0	0	0	2	0.426026672124863
255	57	0	1	2	0	0	0	1	2	0.980035424232483
256	65	1	3	0	0	0	0	1	1	0.295932799577713
257	74	1	0	2	0	0	0	0	1	0.887798368930817
258	65	1	1	0	1	0	0	0	2	0.295932799577713
259	86	0	2	0	0	0	0	1	3	0.426026672124863
260	62	1	1	2	0	0	0	1	3	0.73147988319397
261	60	0	1	0	0	0	0	0	2	0.980035424232483
263	85	1	0	0	0	0	0	0	1	0.295932799577713
264	65	1	2	1	0	0	0	0	2	0.591865599155426
266	59	1	0	2	1	0	0	0	1	0.73147988319397
267	55	0	2	2	0	0	0	0	2	0.980035424232483
268	51	1	3	2	0	0	0	1	1	0.73147988319397
269	62	1	0	2	1	0	0	0	2	0.73147988319397
270	85	1	1	1	0	0	0	0	0	0.295932799577713
271	70	0	3	2	1	0	0	1	3	0.852053344249725
272	53	0	1	2	0	0	0	1	3	1.47005307674408
273	51	1	0	2	0	0	0	1	3	0.73147988319397
275	96	1	0	0	0	0	0	0	1	0.295932799577713
278	65	0	0	0	0	0	0	1	3	0.426026672124863
279	69	1	1	0	0	0	0	0	1	0.295932799577713
280	45	1	1	1	1	0	0	0	2	2.07812118530273
282	59	0	1	1	0	0	0	1	3	0.980035424232483
283	75	1	2	0	0	0	0	1	1	0.295932799577713
285	60	1	0	0	1	0	0	0	2	1.09721994400024
286	59	1	1	0	1	0	0	0	2	0.365739941596985
288	63	1	1	0	0	0	0	1	1	0.365739941596985
289	65	1	0	0	0	0	0	0	0	0.591865599155426
290	49	1	1	0	0	0	0	0	1	1.38541424274445
291	56	0	2	2	1	0	0	1	3	0.980035424232483
292	86	1	0	2	0	0	0	0	1	0.295932799577713
293	61	1	2	0	0	0	0	0	2	0.73147988319397
295	26	0	1	1	1	0	0	0	1	4.14476108551025
296	59	1	1	1	0	0	0	1	2	0.73147988319397
297	90	0	0	0	0	0	0	0	0	0.426026672124863
298	64	1	1	0	1	0	0	0	1	0.73147988319397
299	70	1	1	2	0	0	0	0	3	0.591865599155426
301	65	1	0	0	1	0	0	0	2	0.295932799577713
302	26	1	2	0	0	0	0	0	1	4.14476108551025
303	81	0	2	2	1	0	1	0	3	0.633578181266785
304	62	0	1	0	0	0	0	1	3	0.980035424232483
305	61	1	1	0	1	0	0	1	2	0.73147988319397
306	64	1	1	2	0	0	0	1	3	0.73147988319397
307	68	1	0	0	0	0	0	0	2	0.591865599155426
308	64	0	2	0	0	0	1	0	2	0.364372164011002
309	19	0	0	0	0	0	0	0	2	4.14476108551025
310	73	1	2	2	0	0	0	0	3	0.295932799577713
311	51	1	1	2	0	0	0	0	1	0.73147988319397
312	60	0	1	0	1	0	0	0	2	0.980035424232483
313	44	1	0	2	0	0	0	0	2	1.38541424274445
314	75	0	0	0	0	0	0	1	2	0.426026672124863
316	73	0	3	2	1	0	0	0	2	0.426026672124863
317	58	1	0	0	0	0	0	0	1	0.73147988319397
318	55	1	2	2	1	0	0	1	2	1.09721994400024
319	34	0	2	2	0	0	0	1	3	2.71860361099243
320	67	1	1	0	0	0	0	0	1	0.591865599155426
321	58	1	3	0	0	0	0	0	1	0.73147988319397
322	43	0	2	2	0	0	0	0	2	2.08970546722412
323	67	1	2	0	0	0	1	0	3	0.440105199813843
324	61	0	2	0	1	0	0	0	2	0.490017712116241
325	85	0	3	2	0	0	0	0	2	0.426026672124863
326	86	0	2	2	0	0	0	1	3	0.852053344249725
327	60	0	1	2	0	0	0	1	3	0.980035424232483
328	31	0	2	2	1	0	0	0	2	2.71860361099243
329	39	1	0	2	0	0	0	0	2	1.58764362335205
330	77	0	0	2	0	0	0	1	2	0.852053344249725
331	56	0	3	0	0	0	0	0	2	0.980035424232483
332	46	1	2	2	0	0	0	1	2	2.07812118530273
333	18	0	1	2	0	0	0	1	2	4.14476108551025
334	55	0	1	2	0	0	0	1	2	1.47005307674408
335	74	1	0	0	0	0	0	1	0	0.295932799577713
336	61	1	2	2	0	0	0	1	2	0.73147988319397
338	65	1	2	0	1	0	0	0	1	0.591865599155426
339	51	1	0	2	0	0	0	1	2	0.73147988319397
340	68	0	0	2	0	0	0	1	3	1.27808010578156
341	43	0	1	1	0	0	0	1	3	2.08970546722412
342	67	1	0	2	0	0	0	1	2	0.295932799577713
343	58	1	1	0	0	0	0	0	3	1.09721994400024
344	72	1	0	0	0	0	0	0	0	0.591865599155426
345	35	1	1	2	1	0	0	1	3	1.58764362335205
346	66	0	1	0	0	0	0	0	3	0.852053344249725
347	64	0	1	0	0	0	0	1	2	0.490017712116241
348	63	0	3	2	0	0	0	1	2	0.980035424232483
349	71	1	1	0	0	0	0	0	3	0.591865599155426
350	73	0	0	2	1	0	0	0	2	0.852053344249725
351	80	1	1	1	0	0	0	1	3	0.295932799577713
352	19	0	3	2	0	0	0	0	1	4.14476108551025
353	72	0	2	2	0	0	0	1	3	0.426026672124863
355	59	1	0	2	0	0	0	0	2	0.73147988319397
356	72	0	1	2	0	0	0	1	2	0.426026672124863
357	51	0	0	1	1	0	0	1	3	0.490017712116241
358	67	1	3	0	0	0	1	0	3	0.440105199813843
360	75	1	0	2	0	0	0	0	1	0.591865599155426
361	89	0	2	2	0	0	0	1	2	0.852053344249725
362	78	0	0	2	0	0	1	0	3	0.316789090633392
363	48	1	3	2	0	0	0	1	2	1.38541424274445
364	62	1	1	0	1	0	0	1	2	0.365739941596985
365	68	1	1	2	0	0	0	0	1	0.591865599155426
366	80	1	0	1	0	0	0	0	1	0.591865599155426
367	32	0	2	2	0	0	0	0	3	1.35930180549622
368	64	0	1	2	1	0	0	1	3	1.47005307674408
369	71	0	1	2	1	0	0	0	1	0.852053344249725
370	57	0	2	2	0	0	0	1	3	0.980035424232483
371	70	1	0	0	1	0	0	1	2	0.591865599155426
372	55	1	1	2	0	0	0	0	1	0.73147988319397
374	62	0	1	2	1	0	0	1	1	0.490017712116241
375	31	0	2	1	1	0	0	0	3	2.71860361099243
376	75	1	0	0	0	0	0	1	3	0.295932799577713
377	76	0	1	2	0	0	0	1	2	0.852053344249725
378	49	0	2	2	0	0	0	0	2	3.13455820083618
379	71	1	0	2	0	0	0	1	2	0.295932799577713
380	56	1	1	0	0	0	0	1	3	0.73147988319397
381	62	0	2	0	0	0	0	1	2	0.980035424232483
382	19	0	0	0	1	0	0	1	2	4.14476108551025
383	56	0	0	2	0	0	0	1	2	1.47005307674408
384	64	0	2	0	0	0	1	0	2	0.728744328022003
385	54	1	3	0	0	0	0	1	3	0.73147988319397
386	69	0	1	2	0	0	0	0	2	0.852053344249725
387	68	1	1	2	1	0	0	0	2	0.591865599155426
388	59	0	1	2	0	0	1	0	2	0.728744328022003
389	28	1	2	2	0	0	0	0	2	4.14476108551025
390	58	1	2	2	0	0	0	1	3	1.09721994400024
391	68	0	1	2	0	0	0	0	1	0.426026672124863
392	90	1	0	0	0	0	0	1	2	0.295932799577713
393	68	1	0	0	0	0	0	0	2	0.295932799577713
394	36	1	1	2	0	0	0	0	2	2.38146495819092
395	44	1	1	2	0	0	0	0	1	1.38541424274445
396	43	0	1	2	0	0	0	1	3	2.08970546722412
398	58	1	1	0	0	0	0	1	1	0.365739941596985
400	67	0	2	1	0	0	0	0	2	0.852053344249725
401	52	0	1	0	1	0	0	1	3	0.980035424232483
402	56	1	2	2	0	0	1	1	1	0.543920934200287
404	65	0	1	2	0	0	0	1	2	0.852053344249725
405	43	1	1	1	1	0	1	1	3	1.0301798582077
406	47	1	2	2	1	0	0	0	2	1.38541424274445
407	51	1	0	2	0	0	1	0	2	0.543920934200287
408	73	0	1	0	0	0	0	1	1	0.426026672124863
409	54	0	3	2	0	0	0	0	3	1.47005307674408
410	64	1	2	2	0	0	0	1	2	0.73147988319397
411	66	1	0	2	0	0	0	0	2	0.591865599155426
412	73	0	1	2	0	0	0	1	2	0.852053344249725
413	77	0	2	2	0	0	0	0	2	0.852053344249725
414	19	0	1	2	0	0	0	1	3	4.14476108551025
415	35	0	0	1	0	0	0	0	3	2.71860361099243
416	61	0	3	2	0	0	0	1	3	0.980035424232483
417	64	0	0	1	0	0	0	1	2	0.980035424232483
418	45	1	1	2	0	0	0	1	2	1.38541424274445
419	53	1	1	2	1	0	0	1	2	0.365739941596985
420	50	0	3	2	0	0	0	0	2	0.980035424232483
421	63	1	2	1	0	0	0	0	2	0.365739941596985
422	61	1	3	0	0	0	0	1	3	0.73147988319397
423	74	1	2	2	0	0	0	0	0	0.295932799577713
424	70	1	1	2	0	0	0	1	2	0.295932799577713
425	75	0	1	2	0	0	0	1	2	1.27808010578156
426	61	1	1	0	0	0	0	1	3	0.73147988319397
427	70	0	3	0	1	0	0	0	2	0.852053344249725
428	73	0	0	2	0	0	0	1	3	0.852053344249725
430	50	0	0	2	0	0	0	0	2	1.47005307674408
432	65	1	0	2	0	0	0	0	1	0.295932799577713
433	56	0	2	2	0	0	0	1	3	0.980035424232483
434	57	0	3	0	0	0	0	0	3	1.47005307674408
435	50	0	0	2	0	0	0	1	3	0.490017712116241
436	89	1	0	0	0	0	0	1	2	0.295932799577713
437	59	1	0	2	0	0	0	1	2	0.73147988319397
438	62	0	2	0	1	0	0	1	1	0.980035424232483
439	67	0	2	2	1	0	0	0	2	0.426026672124863
440	74	1	1	2	1	0	1	0	1	0.440105199813843
441	73	0	2	1	0	0	0	0	3	0.426026672124863
442	89	0	1	2	0	0	0	0	2	0.852053344249725
443	32	1	2	2	0	0	0	1	1	1.58764362335205
444	53	1	3	2	0	0	0	1	3	0.73147988319397
445	48	0	0	0	0	0	0	0	0	1.04485273361206
446	43	1	2	0	0	0	0	0	2	1.38541424274445
448	49	0	0	2	1	0	0	1	1	2.08970546722412
449	30	0	0	0	0	0	0	0	2	1.35930180549622
450	80	1	0	2	0	0	0	0	3	0.295932799577713
452	32	1	0	1	1	0	0	0	1	1.58764362335205
453	58	1	2	1	0	0	0	0	1	0.73147988319397
454	19	0	0	2	1	0	0	0	1	4.14476108551025
455	61	1	1	0	0	0	1	0	2	0.543920934200287
456	65	0	1	0	0	0	0	0	2	0.426026672124863
457	39	1	3	0	0	0	0	1	2	1.58764362335205
458	51	0	0	2	0	0	0	1	2	0.490017712116241
459	40	1	0	0	0	0	0	1	1	1.38541424274445
460	69	0	2	1	1	0	0	1	2	0.426026672124863
461	47	0	0	2	0	0	0	0	2	1.04485273361206
462	50	0	2	2	0	0	1	1	2	0.728744328022003
463	64	0	0	0	0	0	0	0	2	1.47005307674408
464	65	1	1	0	1	0	0	1	2	0.591865599155426
465	53	0	1	0	0	0	0	1	1	0.490017712116241
466	57	0	1	1	0	0	0	0	1	0.490017712116241
467	35	0	3	1	0	0	0	0	2	2.71860361099243
471	52	0	2	2	1	0	0	0	3	0.490017712116241
472	51	0	1	1	1	0	0	1	2	0.490017712116241
473	58	1	2	0	1	0	0	1	2	0.73147988319397
474	52	1	2	2	1	0	1	1	2	0.543920934200287
475	82	1	1	2	0	0	1	0	3	0.440105199813843
476	43	1	0	1	0	0	0	0	3	0.692707121372223
477	62	1	2	0	0	0	0	1	1	0.73147988319397
479	68	1	3	0	0	0	0	0	1	0.295932799577713
480	62	0	3	2	0	0	0	0	3	0.490017712116241
481	49	1	1	2	0	0	0	0	1	0.692707121372223
482	57	1	1	2	0	0	0	1	2	0.73147988319397
483	29	0	1	0	1	0	0	0	3	2.54665565490723
484	73	1	1	0	0	0	0	0	1	0.295932799577713
485	54	1	3	0	0	0	1	1	2	0.543920934200287
488	72	1	1	0	0	0	0	0	2	0.295932799577713
489	57	0	0	1	1	0	0	1	2	0.490017712116241
490	31	1	2	2	1	0	0	0	3	1.58764362335205
491	45	1	2	2	0	0	0	1	3	1.38541424274445
492	45	0	0	2	1	0	0	0	2	2.08970546722412
493	60	1	1	2	0	0	0	0	2	0.73147988319397
495	77	1	1	2	0	0	0	1	2	0.295932799577713
496	59	0	2	2	0	0	0	0	2	0.490017712116241
498	58	1	1	0	0	0	0	1	2	0.73147988319397
499	75	1	1	1	1	0	0	0	1	0.295932799577713
500	51	1	2	2	0	0	0	0	3	0.73147988319397
501	65	1	0	0	0	0	0	0	2	0.591865599155426
502	66	0	3	1	0	0	1	1	2	0.633578181266785
503	65	0	0	0	0	0	0	1	3	0.852053344249725
504	84	0	0	0	0	0	0	0	3	0.426026672124863
505	60	1	3	0	0	0	1	0	3	0.543920934200287
506	61	1	3	2	0	0	0	0	1	1.09721994400024
507	90	1	1	2	0	0	1	0	2	0.259047567844391
508	77	1	0	2	0	0	0	1	0	0.295932799577713
509	38	1	2	0	0	0	0	0	1	2.38146495819092
510	65	0	1	2	1	0	0	1	3	0.852053344249725
512	59	0	2	0	1	0	0	1	2	0.490017712116241
513	72	1	0	1	0	0	0	0	0	0.295932799577713
514	26	1	3	0	1	0	0	0	2	4.14476108551025
515	54	1	3	0	0	0	0	0	3	1.09721994400024
516	50	1	3	0	0	0	0	1	2	0.73147988319397
517	81	1	1	0	1	0	0	1	1	0.295932799577713
518	66	0	3	2	0	0	1	0	1	0.316789090633392
519	72	0	1	0	0	0	0	1	2	0.426026672124863
520	73	1	1	0	0	0	0	1	3	0.295932799577713
521	75	1	2	1	0	0	0	0	2	0.295932799577713
522	70	0	3	2	1	0	0	0	1	0.426026672124863
523	65	0	2	2	1	0	1	1	2	0.633578181266785
524	46	1	2	2	0	0	0	0	2	1.38541424274445
525	65	0	0	0	0	0	0	1	1	0.852053344249725
526	51	0	2	2	0	0	0	1	2	0.490017712116241
527	26	0	1	2	0	0	0	1	2	4.14476108551025
528	87	1	0	1	0	0	0	1	2	0.295932799577713
529	52	0	0	1	0	0	0	0	1	0.490017712116241
530	61	1	1	2	0	0	0	0	2	0.365739941596985
531	84	1	2	2	1	0	0	0	2	0.887798368930817
532	72	0	0	1	1	0	0	1	3	0.426026672124863
534	68	0	1	0	1	0	0	0	1	0.426026672124863
535	57	1	1	2	0	0	0	0	2	0.73147988319397
536	37	1	2	2	1	0	0	0	2	1.58764362335205
537	69	0	3	2	0	0	0	1	2	0.852053344249725
538	66	1	2	0	0	0	0	0	2	0.591865599155426
539	47	1	3	0	0	0	0	0	3	1.38541424274445
540	67	0	1	2	0	0	0	1	3	0.852053344249725
541	53	1	2	1	0	0	1	1	2	0.271960467100143
542	67	0	1	2	0	0	0	1	2	0.852053344249725
543	56	0	1	2	0	0	0	1	3	0.490017712116241
544	75	0	1	0	0	0	0	0	2	0.852053344249725
545	53	1	2	2	0	0	0	1	3	0.73147988319397
546	65	0	0	2	0	0	1	1	3	0.633578181266785
548	68	1	1	1	0	0	0	0	1	0.591865599155426
549	35	1	2	2	1	0	0	0	1	1.58764362335205
550	35	1	3	2	0	0	0	1	3	1.58764362335205
551	54	0	2	2	0	0	1	0	2	0.728744328022003
552	69	1	3	0	0	0	1	1	2	0.440105199813843
553	45	1	3	0	0	0	0	0	1	0.692707121372223
554	43	0	1	2	0	0	0	1	3	2.08970546722412
555	60	1	0	0	0	0	0	1	3	1.09721994400024
556	83	1	1	0	0	0	0	0	1	0.295932799577713
557	64	1	1	0	0	0	0	0	2	0.73147988319397
558	83	1	3	0	0	0	0	1	2	0.591865599155426
559	46	1	1	1	0	0	0	0	2	1.38541424274445
560	64	0	0	0	0	0	0	1	2	1.47005307674408
561	68	0	0	2	0	0	0	1	1	0.852053344249725
562	29	0	2	1	0	0	0	0	3	2.54665565490723
563	51	1	2	2	0	0	1	1	2	0.543920934200287
565	76	0	1	0	0	0	1	0	3	0.633578181266785
566	51	1	1	1	0	0	1	1	2	0.815881490707397
567	67	0	1	2	0	0	0	1	3	1.00075387954712
568	63	0	3	2	0	0	1	1	2	0.728744328022003
569	75	0	0	1	0	0	1	1	2	0.316789090633392
571	58	1	2	0	0	0	1	0	3	0.543920934200287
572	81	0	0	1	0	0	1	0	2	0.633578181266785
573	80	1	1	2	0	0	0	1	3	1.00075387954712
575	67	1	3	2	0	0	1	1	3	0.440105199813843
576	56	0	2	0	0	0	0	0	2	1.00075387954712
577	58	0	1	0	1	0	1	1	3	0.364372164011002
578	77	0	2	1	0	0	1	0	2	0.316789090633392
579	66	1	0	2	0	0	1	1	1	0.440105199813843
580	74	1	2	2	0	0	0	0	2	1.00075387954712
581	43	1	2	2	0	0	1	1	3	1.0301798582077
582	80	1	0	2	0	0	0	0	2	1.00075387954712
583	70	1	2	0	0	0	0	1	2	1.00075387954712
584	60	0	2	2	0	0	0	1	2	1.00075387954712
585	31	1	2	2	1	0	0	0	1	1.00075387954712
586	76	0	2	2	0	0	1	0	2	0.316789090633392
587	82	1	0	2	0	0	0	0	1	1.00075387954712
588	85	1	1	1	0	0	0	0	3	0.449664533138275
589	53	0	3	1	0	0	0	0	2	1.48914623260498
590	76	0	3	2	0	0	0	1	3	1.29467964172363
591	68	0	3	0	0	0	0	0	2	1.29467964172363
593	75	0	0	2	0	0	0	0	1	0.647339820861816
594	59	1	2	0	0	0	0	0	2	0.555735230445862
595	79	1	0	2	0	0	0	0	1	0.89932906627655
596	71	1	0	0	0	0	0	0	1	0.89932906627655
597	72	1	0	0	0	0	0	0	1	0.89932906627655
598	91	0	1	2	1	0	0	0	2	1.94201958179474
599	49	1	1	2	0	0	0	0	2	3.15766787528992
600	49	0	0	1	1	0	0	0	2	3.17526984214783
601	70	1	3	0	0	0	0	0	2	0.89932906627655
602	64	1	3	2	0	0	0	0	1	1.11147046089172
603	59	1	2	2	0	0	0	0	2	0.555735230445862
604	49	1	2	0	0	0	0	0	1	2.10511183738708
605	58	0	2	2	0	0	0	0	2	0.74457311630249
606	74	1	1	2	1	0	0	0	3	0.89932906627655
607	60	1	1	2	1	0	1	0	2	0.826478123664856
608	70	0	2	2	0	0	1	0	3	1.44406592845917
610	75	1	0	2	0	0	0	1	3	0.89932906627655
611	77	0	0	2	0	0	0	0	2	1.29467964172363
613	50	0	1	1	0	0	0	0	3	2.23371911048889
614	58	1	3	2	0	0	0	1	2	1.11147046089172
616	72	0	1	2	0	0	0	1	2	1.29467964172363
617	62	1	0	1	0	0	0	1	3	1.11147046089172
618	87	0	2	1	1	0	0	0	2	1.29467964172363
619	62	1	3	0	0	0	0	0	2	1.11147046089172
620	53	1	2	2	0	0	0	0	2	1.11147046089172
621	79	0	1	2	0	0	1	0	2	0.962710618972778
622	50	0	3	0	0	0	0	1	2	2.23371911048889
623	48	1	3	0	0	0	0	0	2	2.10511183738708
624	51	1	1	1	0	0	0	0	2	1.11147046089172
625	81	1	0	2	1	0	0	0	2	0.89932906627655
626	67	0	3	1	0	0	0	1	2	1.29467964172363
627	43	1	1	0	1	0	0	1	1	2.10511183738708
628	53	0	0	1	0	0	0	0	0	0.74457311630249
629	73	0	1	2	0	0	0	0	2	1.29467964172363
630	83	1	0	2	0	0	0	0	2	0.449664533138275
632	71	0	3	2	0	0	0	0	2	0.647339820861816
633	58	0	3	2	0	0	0	0	3	1.48914623260498
634	65	0	2	2	0	0	0	0	2	1.29467964172363
635	82	1	1	2	0	0	0	0	3	0.449664533138275
636	77	1	0	0	0	0	0	0	2	0.449664533138275
637	59	0	0	0	0	0	0	0	2	1.48914623260498
638	67	1	0	0	0	0	0	1	3	0.89932906627655
639	52	1	3	0	1	0	0	0	2	1.11147046089172
640	78	1	0	2	0	0	0	0	2	0.89932906627655
641	73	0	1	2	0	0	0	1	2	1.29467964172363
642	58	0	1	2	0	0	0	1	2	0.74457311630249
643	50	0	2	0	0	0	0	1	2	1.48914623260498
644	68	1	2	2	0	0	0	1	2	0.449664533138275
645	47	1	3	2	0	0	0	0	2	2.10511183738708
646	63	1	1	0	1	0	0	0	2	1.11147046089172
647	61	1	3	0	0	0	1	1	3	0.826478123664856
649	55	0	0	0	0	0	0	1	2	2.23371911048889
650	75	1	1	2	0	0	0	1	3	0.89932906627655
651	58	1	0	0	0	0	0	1	2	1.66720581054688
652	71	1	3	0	1	0	0	1	2	0.449664533138275
653	72	0	1	0	0	0	0	1	3	1.94201958179474
654	72	1	0	2	0	0	0	1	2	0.89932906627655
655	52	0	1	2	1	0	0	1	3	1.48914623260498
656	22	0	0	2	0	0	0	1	1	4.14476108551025
657	72	1	2	0	0	0	0	1	1	1.34899353981018
658	76	0	1	1	0	0	1	0	2	0.962710618972778
659	72	1	2	0	0	0	0	1	3	0.449664533138275
660	81	1	1	0	0	0	0	1	2	0.449664533138275
662	71	1	2	2	1	0	1	0	2	0.668731927871704
663	40	1	1	2	1	0	0	1	1	3.15766787528992
664	61	1	1	0	0	0	0	0	2	1.11147046089172
665	47	0	0	0	1	0	0	0	2	3.17526984214783
666	68	1	1	2	0	0	0	1	3	0.89932906627655
667	57	0	0	2	0	0	0	1	3	1.48914623260498
668	52	1	2	1	0	0	0	1	3	1.66720581054688
669	65	1	1	1	1	0	0	1	2	0.449664533138275
670	62	1	1	1	0	0	0	1	2	1.11147046089172
672	63	0	3	0	0	0	0	0	2	1.48914623260498
673	60	1	1	0	1	0	0	0	2	1.11147046089172
674	83	1	0	0	0	0	0	0	0	0.449664533138275
675	63	1	0	2	0	0	0	1	2	1.11147046089172
676	76	0	3	2	0	0	1	1	3	0.962710618972778
677	90	1	1	0	0	0	0	1	0	0.449664533138275
678	52	1	1	2	0	0	0	1	2	1.66720581054688
679	44	1	2	2	1	0	0	0	1	2.10511183738708
680	90	0	0	2	0	0	1	0	3	0.962710618972778
681	53	0	0	2	1	0	0	1	3	1.48914623260498
682	60	0	3	0	0	0	0	0	3	2.23371911048889
683	60	0	3	0	0	0	0	0	3	1.48914623260498
684	57	0	0	2	0	0	0	0	2	1.48914623260498
685	56	0	1	2	1	0	1	0	2	1.10731387138367
686	62	0	0	1	0	0	0	1	3	0.74457311630249
687	80	1	0	2	0	0	0	1	3	0.89932906627655
688	41	0	1	0	1	0	0	1	1	3.17526984214783
689	71	1	2	2	0	0	1	1	2	0.668731927871704
690	60	0	3	0	0	0	0	0	2	2.23371911048889
691	76	0	3	2	0	0	0	0	2	1.29467964172363
692	56	1	3	2	0	0	0	0	2	1.11147046089172
693	49	1	2	0	1	0	0	0	2	2.10511183738708
694	56	0	2	1	0	0	0	1	3	1.48914623260498
695	43	1	2	2	1	0	1	0	1	2.34800934791565
696	60	1	1	2	0	0	1	0	1	1.23971724510193
697	87	1	0	0	0	0	0	1	0	0.449664533138275
698	64	1	1	0	0	0	0	0	1	1.11147046089172
699	55	1	1	2	0	0	0	1	1	1.11147046089172
700	75	1	1	2	0	0	0	1	3	0.449664533138275
701	54	1	3	0	0	0	0	0	3	0.555735230445862
703	81	1	1	2	0	0	0	1	3	0.449664533138275
704	59	1	3	1	0	0	0	0	2	1.66720581054688
705	64	1	1	0	0	0	0	0	2	0.555735230445862
706	70	0	3	2	0	0	0	1	2	0.647339820861816
707	35	0	2	2	0	0	0	0	1	4.13086938858032
708	75	0	2	1	0	0	1	1	3	1.44406592845917
709	69	1	1	2	0	0	0	0	2	0.449664533138275
710	48	1	1	2	0	0	0	1	2	2.10511183738708
711	66	0	3	0	1	0	0	0	2	1.29467964172363
712	57	1	2	2	0	0	0	1	3	1.11147046089172
713	70	0	0	0	0	0	0	1	3	1.29467964172363
714	61	1	0	0	0	0	0	0	1	1.11147046089172
715	34	0	1	2	0	0	0	0	1	4.13086938858032
716	65	0	0	2	0	0	0	1	2	1.29467964172363
717	63	0	2	0	0	0	0	0	3	1.48914623260498
718	70	1	0	1	0	0	0	1	2	0.449664533138275
719	60	1	2	0	0	0	0	0	2	1.11147046089172
720	60	1	2	2	0	0	0	0	3	1.11147046089172
721	70	0	1	2	0	0	0	1	2	1.29467964172363
722	92	0	1	2	1	0	0	0	1	0.647339820861816
723	53	1	0	2	0	0	0	1	2	1.11147046089172
724	71	1	1	2	0	0	0	0	2	0.449664533138275
725	61	0	2	1	0	0	1	0	3	1.10731387138367
726	54	0	3	2	0	0	0	0	2	0.74457311630249
727	53	1	0	2	0	0	0	0	1	1.11147046089172
728	67	1	0	0	0	0	0	0	2	0.89932906627655
729	65	0	1	2	0	0	0	1	2	1.29467964172363
730	60	1	2	1	0	0	0	0	2	0.555735230445862
732	61	0	3	2	0	0	0	1	2	1.48914623260498
733	48	0	2	2	0	0	1	0	3	2.36109828948975
735	63	1	3	0	0	0	0	0	3	1.11147046089172
736	57	1	3	2	0	0	0	0	1	1.11147046089172
737	56	0	3	2	0	0	0	0	3	1.48914623260498
740	58	1	2	2	0	0	0	1	2	0.555735230445862
741	44	1	0	2	1	0	0	1	1	1.05255591869354
743	48	1	1	2	0	0	0	0	0	2.10511183738708
745	75	1	1	0	0	0	0	1	2	0.89932906627655
746	45	0	2	2	0	0	0	1	3	0.555735230445862
747	61	1	2	0	0	0	0	1	2	3.17526984214783
749	73	1	2	0	0	0	0	1	3	0.89932906627655
750	48	1	0	0	0	0	0	0	0	2.10511183738708
751	82	1	2	2	0	0	0	1	2	0.89932906627655
752	61	1	1	1	0	0	0	0	3	0.555735230445862
753	73	1	0	2	1	0	0	0	2	1.34899353981018
754	75	1	2	2	0	0	1	0	2	0.668731927871704
756	79	1	0	0	0	0	0	0	2	0.449664533138275
758	60	1	3	2	0	0	0	0	2	1.11147046089172
759	86	0	2	0	0	0	0	0	3	1.29467964172363
760	80	1	0	0	0	0	0	1	1	0.449664533138275
761	19	0	0	2	0	0	0	0	1	4.14476108551025
762	53	1	3	2	0	0	0	0	2	0.555735230445862
763	58	0	2	2	0	0	0	0	3	1.48914623260498
764	65	1	1	2	0	0	0	0	2	0.89932906627655
765	41	0	0	2	0	0	0	1	2	4.14476108551025
766	48	1	2	0	0	0	0	0	2	2.10511183738708
768	42	1	2	1	0	0	0	1	2	2.10511183738708
769	68	1	0	1	0	0	0	0	1	0.449664533138275
770	71	1	1	1	0	0	0	0	2	0.449664533138275
771	81	1	0	0	0	0	0	0	1	0.89932906627655
772	66	1	2	2	1	0	0	0	2	0.89932906627655
773	79	1	0	2	0	0	0	0	2	0.89932906627655
774	73	1	1	0	0	0	0	0	2	0.89932906627655
775	68	1	1	2	0	0	0	0	2	1.34899353981018
776	44	0	1	2	0	0	1	1	3	2.36109828948975
777	63	1	1	1	0	0	0	0	2	0.555735230445862
778	52	1	2	2	0	0	1	0	3	0.413239061832428
779	69	1	0	0	0	0	0	0	2	0.89932906627655
780	53	0	2	0	0	0	0	0	3	1.48914623260498
781	73	1	0	2	0	0	0	0	1	0.89932906627655
782	88	0	0	2	0	0	1	0	0	0.962710618972778
783	73	1	1	0	0	0	0	0	2	0.449664533138275
784	69	0	3	2	0	0	0	0	2	1.29467964172363
785	66	1	0	2	0	0	0	1	2	0.449664533138275
786	84	1	0	2	1	0	0	1	2	0.89932906627655
787	60	0	3	1	0	0	0	0	2	1.48914623260498
788	63	0	2	0	0	0	0	1	3	0.647339820861816
789	87	0	3	0	0	0	0	0	1	2.23371911048889
790	54	1	2	0	0	0	0	0	1	0.555735230445862
791	58	0	0	2	0	0	0	0	2	1.48914623260498
792	63	1	2	2	0	0	0	1	3	1.11147046089172
793	41	0	2	1	1	0	1	0	2	2.36109828948975
794	64	0	1	2	0	0	0	0	1	1.48914623260498
795	69	1	1	2	1	0	0	1	1	1.34899353981018
796	80	1	3	0	0	0	0	0	1	0.89932906627655
797	72	1	0	2	0	0	0	1	2	0.89932906627655
798	87	0	0	0	0	0	0	0	1	0.647339820861816
799	56	1	0	0	1	0	0	1	1	1.11147046089172
800	52	1	1	2	1	0	0	0	1	0.555735230445862
801	84	1	1	2	0	0	0	0	1	0.449664533138275
802	75	1	3	1	0	0	0	0	2	0.89932906627655
803	38	1	3	2	0	0	0	1	1	2.41239595413208
804	71	1	0	2	0	0	0	0	2	0.334365963935852
805	73	1	1	2	0	0	1	0	3	0.89932906627655
806	51	0	2	2	0	0	0	0	3	2.23371911048889
807	51	1	0	0	0	0	0	0	2	1.11147046089172
808	59	1	2	2	0	0	0	1	2	0.555735230445862
809	64	0	2	2	0	0	0	0	3	1.48914623260498
810	51	0	2	2	1	0	0	1	2	2.23371911048889
811	69	0	0	2	0	0	0	0	2	1.29467964172363
812	46	0	2	2	0	0	1	1	2	2.36109828948975
813	53	1	3	0	0	0	0	0	2	0.555735230445862
814	80	1	0	2	0	0	1	1	2	0.668731927871704
816	56	0	1	0	0	0	0	0	2	0.74457311630249
817	65	0	1	1	0	0	0	1	2	1.29467964172363
818	96	1	0	0	0	0	0	0	1	0.449664533138275
819	70	1	1	0	0	0	0	0	2	0.89932906627655
820	75	1	0	2	0	0	0	0	2	0.449664533138275
821	60	1	1	1	0	0	0	1	2	1.11147046089172
822	61	0	1	1	0	0	0	1	3	0.74457311630249
823	65	1	2	0	1	0	0	1	2	0.89932906627655
824	59	0	0	0	0	0	0	0	1	1.48914623260498
825	57	1	2	2	0	0	1	0	3	0.826478123664856
826	33	0	2	2	1	0	0	1	3	4.13086938858032
827	42	1	1	2	1	0	0	0	2	2.10511183738708
828	60	0	1	2	0	0	0	0	2	0.74457311630249
829	60	0	1	0	0	0	0	1	2	1.48914623260498
830	30	0	3	0	1	0	0	0	2	4.13086938858032
832	54	0	2	2	0	0	0	1	3	1.48914623260498
833	94	1	1	0	0	0	0	0	1	0.449664533138275
834	53	1	3	0	0	0	0	0	2	1.11147046089172
835	60	1	0	2	1	0	0	0	2	0.555735230445862
836	74	1	1	2	0	0	0	0	2	0.449664533138275
837	55	1	1	0	0	0	0	0	2	1.11147046089172
838	87	1	1	0	0	0	0	0	2	0.449664533138275
839	71	1	2	2	1	0	0	0	3	0.449664533138275
840	44	0	0	2	0	0	0	1	2	4.14476108551025
841	47	1	0	0	0	0	0	1	3	3.15766787528992
842	68	0	1	2	0	0	0	1	3	1.29467964172363
843	89	0	1	2	0	0	0	0	0	1.29467964172363
845	63	0	2	2	1	0	1	1	2	0.553656935691833
846	65	0	0	2	0	0	0	1	2	1.29467964172363
847	42	1	2	0	1	0	0	0	3	2.10511183738708
848	66	1	2	0	0	0	0	1	3	0.449664533138275
849	67	1	0	0	1	0	0	1	0	0.449664533138275
850	65	0	1	1	0	0	0	1	3	1.29467964172363
851	52	1	0	2	0	0	1	0	3	0.826478123664856
852	61	0	0	2	0	0	0	0	3	1.48914623260498
853	66	1	1	0	0	0	0	1	3	0.89932906627655
854	57	0	1	2	0	0	0	1	2	1.48914623260498
855	48	0	0	0	0	0	0	0	2	4.14476108551025
856	72	0	1	2	0	0	1	0	1	0.962710618972778
857	63	0	3	1	1	0	1	0	2	1.66097068786621
858	72	0	0	2	0	0	0	1	3	1.29467964172363
859	55	1	1	1	0	0	0	1	2	1.11147046089172
860	60	1	2	2	0	0	0	1	1	0.555735230445862
861	91	0	1	2	0	0	0	0	1	1.29467964172363
863	51	1	2	2	0	0	0	0	2	1.11147046089172
864	67	0	0	0	0	0	0	0	2	1.29467964172363
865	79	1	0	1	0	0	0	0	2	0.89932906627655
866	51	0	3	0	1	0	0	0	2	1.48914623260498
867	78	0	3	1	0	0	1	1	3	0.962710618972778
868	54	0	1	0	0	0	0	0	2	2.23371911048889
869	63	1	1	2	0	0	0	0	2	1.11147046089172
870	52	1	2	0	1	0	0	0	2	0.555735230445862
872	75	1	1	0	0	0	0	1	2	0.449664533138275
873	59	1	3	0	0	0	0	1	2	0.555735230445862
874	68	1	1	2	0	0	0	1	2	0.89932906627655
875	76	1	0	0	0	0	0	0	2	0.89932906627655
876	64	0	3	2	0	0	0	1	2	1.48914623260498
877	40	1	3	2	0	0	0	1	1	2.10511183738708
878	67	0	3	2	0	0	1	1	2	0.962710618972778
879	76	1	0	2	0	0	0	0	1	0.449664533138275
880	52	0	0	2	0	0	0	0	2	1.48914623260498
881	66	0	3	1	1	0	0	0	2	1.29467964172363
883	67	0	2	2	1	0	0	1	1	0.647339820861816
884	50	0	1	2	0	0	0	1	3	0.74457311630249
885	50	1	0	2	0	0	0	1	2	1.11147046089172
887	60	1	2	0	0	0	0	0	3	1.11147046089172
888	55	0	0	2	0	0	0	1	3	0.74457311630249
890	64	1	1	0	0	0	0	1	2	0.555735230445862
891	32	1	2	0	1	0	0	0	1	2.41239595413208
892	74	1	1	2	0	0	1	0	1	0.668731927871704
893	45	0	0	1	0	0	1	1	0	3.54164719581604
894	72	1	2	0	0	0	0	1	1	0.89932906627655
895	77	1	0	2	0	0	0	0	1	0.89932906627655
896	61	1	1	2	0	0	1	0	2	0.413239061832428
899	63	1	1	2	0	0	0	1	3	0.555735230445862
900	52	1	3	1	0	0	1	1	2	0.826478123664856
901	40	1	1	2	1	0	0	0	1	2.10511183738708
902	51	1	1	2	0	0	0	1	2	0.555735230445862
903	32	0	1	2	0	0	0	1	2	4.13086938858032
904	44	0	2	2	0	0	0	0	2	1.58763492107391
905	40	0	0	2	0	0	0	1	2	4.14476108551025
906	73	0	0	1	0	0	0	1	1	1.94201958179474
907	67	1	1	0	0	0	0	0	2	0.449664533138275
908	61	0	3	0	0	0	0	0	2	0.74457311630249
910	50	1	2	1	0	0	0	1	2	1.66720581054688
911	58	1	0	2	0	0	0	0	1	1.11147046089172
912	74	1	0	0	0	0	0	0	0	0.449664533138275
913	40	0	3	2	0	0	0	1	3	3.17526984214783
914	49	1	3	2	1	0	0	1	2	3.15766787528992
915	52	1	2	2	0	0	0	1	2	1.66720581054688
916	62	1	2	2	0	0	0	0	3	1.11147046089172
917	90	1	2	2	0	0	0	0	0	0.449664533138275
918	82	1	1	0	1	0	0	1	2	0.449664533138275
919	81	1	1	2	0	0	0	0	2	0.449664533138275
920	57	1	2	0	0	0	0	0	2	1.11147046089172
921	42	1	2	0	0	0	0	0	2	2.10511183738708
923	22	1	2	0	0	0	0	0	1	4.14476108551025
924	66	1	3	1	0	0	0	0	1	0.89932906627655
925	58	1	2	0	0	0	0	1	2	1.11147046089172
926	53	1	2	2	0	0	0	1	2	1.11147046089172
927	83	1	2	0	0	0	1	0	2	0.668731927871704
929	72	1	0	2	0	0	0	0	2	0.89932906627655
930	73	0	2	0	1	0	0	1	2	0.647339820861816
932	45	0	3	2	0	0	0	0	2	3.17526984214783
934	81	1	0	0	0	0	0	0	3	0.449664533138275
935	27	0	1	2	0	0	0	1	2	4.14476108551025
936	50	0	3	0	0	0	0	0	3	1.48914623260498
937	48	1	1	0	1	0	0	1	2	1.05255591869354
939	48	0	0	0	1	0	0	0	3	3.17526984214783
940	83	0	0	2	0	0	0	1	2	0.647339820861816
941	81	1	0	0	0	0	0	1	0	0.449664533138275
942	36	0	1	1	0	0	1	1	1	1.53583610057831
943	76	0	3	2	1	0	0	0	2	0.647339820861816
945	58	1	1	0	1	0	0	0	1	1.11147046089172
946	71	1	1	1	0	0	1	1	2	0.668731927871704
947	80	0	1	0	0	0	0	1	2	0.647339820861816
949	53	1	3	2	0	0	0	0	1	1.11147046089172
951	21	1	1	2	1	0	0	0	2	4.14476108551025
952	60	1	2	2	1	0	0	1	3	1.11147046089172
953	71	1	1	0	0	0	1	1	2	0.668731927871704
954	77	1	3	0	0	0	0	1	3	0.89932906627655
955	64	1	0	0	0	0	0	0	2	0.555735230445862
956	44	1	0	0	0	0	0	1	2	3.15766787528992
957	67	1	0	2	0	0	0	1	2	0.89932906627655
958	23	0	1	2	0	0	0	0	2	4.14476108551025
959	48	0	3	0	1	0	0	0	1	3.17526984214783
960	47	1	2	0	0	0	0	0	1	2.10511183738708
961	47	1	3	0	0	0	0	1	3	2.10511183738708
962	56	1	1	0	0	0	0	1	2	0.555735230445862
963	54	1	1	2	1	0	0	0	2	1.11147046089172
965	48	1	2	2	0	0	1	0	1	0.782669842243195
966	77	1	1	2	0	0	0	0	1	0.449664533138275
967	39	0	1	2	0	0	0	1	3	4.13086938858032
968	53	1	0	2	1	0	0	1	2	1.66720581054688
969	52	0	2	2	0	0	0	0	2	0.449664533138275
970	77	1	0	2	0	0	0	0	2	0.74457311630249
971	52	1	3	2	0	0	0	0	2	1.11147046089172
972	65	1	2	2	0	0	0	0	2	0.449664533138275
973	86	1	3	2	0	0	0	0	2	0.449664533138275
974	47	0	3	2	0	0	0	0	2	4.14476108551025
975	43	1	2	2	0	0	0	1	2	2.10511183738708
976	60	1	1	1	0	0	0	0	3	0.555735230445862
977	20	1	1	2	0	0	0	0	1	4.14476108551025
978	32	0	1	2	0	0	0	0	1	4.13086938858032
979	57	1	0	2	0	0	0	1	2	1.11147046089172
980	26	1	1	2	1	0	0	1	2	4.14476108551025
981	54	1	1	0	0	0	0	0	2	0.555735230445862
982	64	0	3	1	0	0	0	0	1	1.48914623260498
983	39	1	2	2	0	0	0	1	2	3.61859321594238
984	83	1	1	0	0	0	0	0	3	0.449664533138275
985	33	1	3	2	1	0	0	1	2	2.41239595413208
986	32	0	3	1	1	0	0	0	1	4.13086938858032
987	76	1	1	2	0	0	1	0	2	0.668731927871704
988	60	0	1	2	0	0	0	0	2	1.48914623260498
989	65	1	1	0	0	0	0	1	1	0.449664533138275
990	21	0	0	0	1	0	0	1	2	4.14476108551025
991	55	1	1	0	0	0	0	0	2	1.11147046089172
992	56	1	0	2	1	0	0	0	1	1.11147046089172
993	65	0	3	0	0	0	0	1	3	0.647339820861816
994	52	1	1	2	0	0	0	1	3	1.11147046089172
995	66	0	1	2	0	0	0	1	3	1.29467964172363
996	61	0	2	2	0	0	0	1	3	1.48914623260498
997	71	1	2	0	0	0	0	1	2	0.89932906627655
998	27	1	3	1	1	0	0	0	1	4.14476108551025
999	57	0	0	1	0	0	0	1	2	1.48914623260498
1000	38	0	2	2	1	0	0	0	1	4.13086938858032
1001	56	1	3	0	1	0	0	1	1	0.555735230445862
1002	63	0	0	2	0	0	0	0	2	0.74457311630249
1003	53	1	1	2	0	0	0	0	2	0.555735230445862
1004	61	0	2	2	0	0	0	1	2	1.48914623260498
1005	47	1	1	2	0	0	0	1	2	3.15766787528992
1006	58	0	0	0	0	0	0	1	3	1.48914623260498
1007	64	0	3	1	0	0	0	0	2	2.23371911048889
1008	58	1	0	0	0	0	0	0	2	1.11147046089172
1009	56	1	1	1	0	0	0	0	3	1.66720581054688
1011	66	0	1	2	0	0	0	1	2	0.647339820861816
1012	49	1	2	2	0	0	0	0	3	2.10511183738708
1013	56	0	0	1	0	0	0	0	2	1.48914623260498
1014	37	1	2	2	0	0	0	1	2	2.41239595413208
1015	58	1	1	2	0	0	0	0	1	1.11147046089172
1017	64	0	2	2	0	0	0	0	2	1.48914623260498
1018	56	1	3	2	0	0	0	0	3	1.66720581054688
1019	70	0	0	2	0	0	1	0	2	0.962710618972778
1020	54	0	1	2	0	0	0	0	2	1.48914623260498
1021	64	1	3	1	1	0	0	0	0	0.555735230445862
1022	71	0	3	0	1	0	0	0	3	0.647339820861816
1023	42	1	1	2	1	0	0	0	1	3.15766787528992
1024	51	1	0	2	0	0	0	1	3	1.11147046089172
1025	36	1	3	2	0	0	0	0	2	2.41239595413208
1027	42	0	0	0	1	0	0	1	2	3.17526984214783
1028	62	0	2	2	0	0	0	1	3	1.48914623260498
1029	40	1	1	0	0	0	0	1	2	1.05255591869354
1030	38	1	2	0	0	0	0	1	2	2.41239595413208
1031	79	1	0	2	0	0	0	1	3	0.449664533138275
1032	54	0	3	0	0	0	0	1	3	1.48914623260498
1033	58	1	2	0	0	0	0	0	1	0.555735230445862
1034	61	1	2	0	1	0	0	0	1	0.555735230445862
1035	49	1	3	0	0	0	0	1	3	2.10511183738708
1036	58	0	1	0	0	0	1	0	2	1.10731387138367
1037	48	0	0	2	0	0	0	1	2	1.58763492107391
1038	27	1	2	2	0	0	0	0	2	4.14476108551025
1039	33	1	2	0	1	0	0	1	2	1.20619797706604
1040	62	1	2	0	0	0	0	1	2	1.66720581054688
1041	57	1	1	0	0	0	0	0	2	1.11147046089172
1042	38	0	3	0	0	0	0	0	2	2.06543469429016
1043	81	0	0	1	0	0	0	0	3	0.647339820861816
1044	72	0	2	0	0	0	0	1	3	1.29467964172363
1045	29	1	1	0	0	0	0	0	2	4.14476108551025
1047	50	1	2	2	0	0	0	1	2	1.66720581054688
1048	75	1	0	0	0	0	0	0	2	0.89932906627655
1049	31	1	3	2	1	0	0	0	1	2.41239595413208
1050	69	1	1	0	0	0	0	0	2	0.89932906627655
1051	61	0	1	0	0	0	0	1	2	0.74457311630249
1052	58	1	0	2	0	0	0	1	2	0.555735230445862
1053	79	1	3	0	0	0	0	0	1	0.89932906627655
1054	44	0	2	2	0	0	0	0	2	4.14476108551025
1055	66	1	1	0	0	0	0	0	2	0.449664533138275
1056	56	1	2	2	0	0	0	0	2	1.11147046089172
1057	46	0	1	2	0	0	0	0	2	3.17526984214783
1059	64	1	1	2	0	0	0	0	2	1.11147046089172
1060	48	1	1	2	1	0	0	0	2	2.10511183738708
1061	54	0	1	0	0	0	0	0	1	1.48914623260498
1062	62	0	1	2	0	0	0	0	3	1.48914623260498
1063	85	1	2	0	0	0	0	0	2	0.449664533138275
1064	67	0	1	0	0	0	0	0	2	1.29467964172363
1065	19	0	0	2	0	0	0	0	1	4.14476108551025
1066	53	1	0	1	1	0	0	1	2	1.52062749862671
1067	60	0	3	2	0	0	0	1	3	1.48914623260498
1068	71	1	1	2	0	0	0	0	2	0.89932906627655
1069	50	1	1	1	1	0	0	0	2	1.11147046089172
1070	66	1	2	0	0	0	1	0	3	0.334365963935852
1071	61	1	0	2	0	0	0	0	2	1.11147046089172
1072	69	1	0	2	0	0	0	0	1	0.449664533138275
1073	19	0	1	0	0	0	0	0	1	4.14476108551025
1074	58	0	1	0	0	0	0	0	2	1.48914623260498
1075	90	1	3	1	0	0	0	0	0	0.449664533138275
1076	41	0	0	2	0	0	1	0	3	2.36109828948975
1077	62	1	2	2	0	0	0	1	1	1.66720581054688
1078	54	0	3	0	1	0	1	1	3	1.10731387138367
1079	62	0	1	2	0	0	0	1	2	1.48914623260498
1080	65	1	1	2	0	0	0	0	2	0.449664533138275
1082	69	1	0	2	0	0	0	0	0	0.89932906627655
1083	96	1	0	2	0	0	0	0	2	0.449664533138275
1085	70	1	0	2	0	0	0	0	1	0.89932906627655
1086	58	1	3	2	0	0	0	0	2	1.11147046089172
1087	62	1	3	0	0	0	1	1	3	0.826478123664856
1088	52	1	1	2	0	0	0	0	1	1.11147046089172
1089	63	1	2	1	0	0	0	0	1	1.11147046089172
1090	50	1	3	0	0	0	1	0	2	0.826478123664856
1091	55	1	1	0	1	0	0	0	1	1.11147046089172
1092	66	1	0	1	0	0	0	1	2	1.34899353981018
1093	43	1	1	1	0	0	0	0	2	2.10511183738708
1094	43	1	3	1	1	0	0	0	1	2.10511183738708
1095	53	1	0	1	1	0	0	1	2	1.66720581054688
1096	36	1	2	2	1	0	0	1	3	2.41239595413208
1097	47	1	2	2	1	0	0	1	3	1.05255591869354
1098	67	0	2	0	0	0	0	1	3	1.29467964172363
1099	49	1	0	0	0	0	0	0	1	2.10511183738708
1100	42	0	2	2	1	0	0	0	1	3.17526984214783
1101	51	1	0	2	1	0	0	0	0	1.11147046089172
1102	52	0	1	2	0	0	0	1	3	1.48914623260498
1103	36	1	0	0	1	0	0	0	1	3.17526984214783
1104	47	0	1	2	0	0	0	0	1	1.20619797706604
1105	56	1	1	1	0	0	0	1	2	1.66720581054688
1106	62	1	3	0	1	0	0	1	2	0.555735230445862
1107	77	1	1	0	0	0	0	1	1	0.449664533138275
1108	47	1	2	2	0	0	0	0	2	2.10511183738708
1109	79	1	0	1	0	0	0	0	0	0.449664533138275
1110	65	1	1	0	1	0	0	1	2	0.89932906627655
1111	57	1	2	0	0	0	0	0	1	1.11147046089172
1112	58	1	0	0	0	0	0	0	1	1.11147046089172
1113	74	0	0	0	0	0	0	0	1	0.647339820861816
1114	64	1	2	2	0	0	0	1	2	1.11147046089172
1115	77	1	2	2	0	0	1	0	2	0.668731927871704
1116	33	1	0	2	0	0	0	0	0	2.41239595413208
1119	86	1	1	0	0	0	0	1	2	0.74457311630249
1120	67	0	2	2	0	0	0	0	2	0.647339820861816
1122	69	0	3	0	0	0	0	0	3	0.647339820861816
1124	81	0	1	2	0	0	0	1	2	1.29467964172363
1126	48	0	1	2	0	0	0	1	3	1.58763492107391
1128	26	0	0	0	1	0	0	1	3	4.14476108551025
1129	63	0	0	1	0	0	0	1	3	1.48914623260498
1130	67	1	0	0	1	0	0	0	2	0.89932906627655
1132	71	0	3	0	0	0	1	0	3	0.962710618972778
1133	64	1	0	2	0	0	1	0	2	0.826478123664856
1134	69	0	3	2	0	0	1	0	2	0.962710618972778
1135	63	1	0	2	0	0	1	0	2	1.23971724510193
1136	67	1	2	2	0	0	1	1	2	0.668731927871704
1137	65	0	1	0	0	0	1	0	2	0.962710618972778
1138	47	0	0	1	0	0	1	1	3	1.18054914474487
1139	90	1	2	2	0	0	0	0	1	1.52062749862671
1140	65	1	2	0	0	0	1	0	2	1.00309789180756
1141	34	0	1	2	0	0	1	0	3	1.53583610057831
1142	60	0	0	2	0	0	1	1	3	1.10731387138367
1143	54	0	2	2	0	0	1	1	3	1.10731387138367
1144	69	0	3	2	0	0	0	1	2	1.52062749862671
1145	78	1	1	2	0	0	1	1	0	0.334365963935852
1146	67	0	1	2	0	0	1	1	3	0.962710618972778
1147	81	0	0	2	0	0	0	0	1	1.52062749862671
1148	51	1	1	2	0	0	0	1	2	1.52062749862671
1149	82	1	0	1	0	0	1	1	2	0.668731927871704
1151	69	1	0	1	0	0	1	1	2	0.668731927871704
1152	59	0	2	0	0	0	0	0	2	1.52062749862671
1153	86	0	2	1	0	0	1	0	2	0.962710618972778
1155	66	1	0	2	0	0	1	0	3	0.668731927871704
1157	34	1	3	2	0	0	0	1	2	1.52062749862671
1158	63	1	0	1	0	0	1	1	2	0.413239061832428
1159	92	1	2	0	0	0	1	0	2	0.334365963935852
1161	64	1	3	2	0	0	0	0	1	1.52062749862671
1162	76	0	1	2	0	0	1	0	1	0.962710618972778
1163	72	1	1	2	0	0	1	0	2	0.334365963935852
1164	69	0	0	2	0	0	1	1	2	0.962710618972778
1165	76	1	0	2	0	0	1	1	3	0.668731927871704
1166	90	1	3	1	0	0	1	1	2	0.334365963935852
1167	67	1	3	2	0	0	1	0	2	0.668731927871704
1169	61	0	1	2	0	0	0	0	3	1.52062749862671
1171	57	0	2	0	1	1	0	0	1	0.601185023784637
1172	83	1	1	2	1	1	0	0	1	0.259047567844391
1173	66	1	3	0	1	1	0	1	2	0.363069236278534
1175	74	1	2	2	0	1	0	1	2	0.363069236278534
1176	57	0	1	2	0	1	0	1	3	0.601185023784637
1177	60	1	1	0	1	1	0	0	2	0.44871312379837
1178	63	0	2	2	1	1	0	0	2	0.601185023784637
1179	39	0	1	1	1	1	0	1	3	2.5015172958374
1181	69	0	3	2	0	1	0	0	2	0.522676765918732
1182	55	1	2	0	0	1	0	1	3	0.44871312379837
1183	50	1	2	0	0	1	0	0	1	0.259047567844391
1184	86	1	1	2	0	1	0	0	1	0.259047567844391
1185	68	1	0	2	0	1	0	1	2	0.363069236278534
1186	64	1	1	2	0	1	0	1	3	0.44871312379837
1187	51	0	3	0	0	1	0	0	2	0.300592511892319
1188	59	0	0	2	0	1	0	1	3	0.601185023784637
1189	68	0	3	0	0	1	0	0	2	0.522676765918732
1190	66	0	2	1	1	1	0	0	1	0.522676765918732
1191	60	1	2	0	0	1	0	1	2	0.259047567844391
1192	80	0	2	2	0	1	0	1	2	0.261338382959366
1193	61	1	1	0	0	1	0	0	3	0.44871312379837
1195	86	1	1	2	0	1	0	0	2	0.259047567844391
1196	68	1	3	0	0	1	0	0	2	0.363069236278534
1197	85	0	2	1	0	1	0	1	2	0.522676765918732
1198	50	1	1	2	1	1	0	1	3	0.259047567844391
1200	65	1	0	2	0	1	0	0	1	0.363069236278534
1201	36	1	2	2	1	1	0	0	1	0.973911285400391
1202	57	1	1	2	0	0	1	1	2	0.259047567844391
1203	53	1	2	2	0	0	1	1	3	0.500487744808197
1204	81	0	1	1	0	1	0	1	2	0.261338382959366
1205	76	1	1	2	0	1	0	1	2	0.259047567844391
1206	66	1	2	0	0	1	0	1	2	0.363069236278534
1207	62	1	1	2	0	0	1	1	2	0.333658486604691
1209	44	1	2	0	1	1	0	0	2	0.84985738992691
1210	59	1	2	1	0	0	1	1	1	0.333658486604691
1211	77	1	1	2	0	0	1	0	2	0.259047567844391
1212	72	1	1	2	0	1	0	1	2	0.363069236278534
1213	74	0	1	0	0	1	0	0	2	0.522676765918732
1214	37	0	3	2	0	1	0	1	3	1.66767835617065
1215	64	1	0	0	0	1	0	1	2	0.44871312379837
1216	72	1	0	2	1	1	0	1	1	0.363069236278534
1217	58	0	2	2	1	1	0	0	2	0.300592511892319
1218	38	1	2	0	0	1	0	0	2	0.486955642700195
1219	79	1	2	0	0	1	0	1	3	0.363069236278534
1220	69	1	2	2	0	0	1	0	2	0.269974589347839
1221	61	0	1	0	0	1	0	0	2	0.300592511892319
1222	50	1	2	2	0	1	0	1	3	0.673069715499878
1223	60	0	3	0	1	1	0	0	2	0.601185023784637
1224	83	1	1	0	1	1	0	0	1	0.259047567844391
1225	67	1	3	2	0	1	0	1	2	0.363069236278534
1227	52	1	0	2	0	1	0	1	3	0.673069715499878
1228	28	0	0	0	1	1	0	0	1	1.56220006942749
1229	70	0	2	2	0	1	0	0	2	0.784015119075775
1230	59	0	3	0	0	0	1	0	2	0.670552551746368
1231	48	1	0	0	0	1	0	1	2	0.84985738992691
1234	77	0	1	0	0	1	0	0	2	0.522676765918732
1235	62	1	3	2	1	1	0	1	2	0.44871312379837
1236	81	1	1	0	0	1	0	1	2	0.259047567844391
1237	64	1	1	0	1	1	0	1	2	0.673069715499878
1238	69	1	0	2	0	1	0	1	2	0.259047567844391
1239	73	0	0	2	0	1	0	0	2	0.522676765918732
1240	56	0	1	2	0	1	0	1	2	0.300592511892319
1241	56	0	1	2	0	1	0	0	1	0.601185023784637
1242	62	1	0	0	0	1	0	0	1	0.259047567844391
1243	66	1	2	1	0	1	0	1	2	0.363069236278534
1244	62	1	0	0	0	1	0	0	2	0.44871312379837
1245	53	0	3	0	0	1	0	0	2	0.601185023784637
1246	68	1	1	2	0	1	0	1	2	0.259047567844391
1247	47	1	1	0	1	1	0	0	1	0.424928694963455
1248	52	1	0	0	0	1	0	1	2	0.44871312379837
1250	78	0	0	0	0	1	0	0	1	0.261338382959366
1251	72	1	0	2	0	1	0	1	2	0.363069236278534
1252	64	1	1	2	0	1	0	1	3	0.44871312379837
1253	60	1	0	2	0	1	0	1	1	0.259047567844391
1254	54	1	1	0	1	1	0	0	3	0.44871312379837
1255	74	1	2	0	0	1	0	1	1	0.363069236278534
1256	58	1	2	2	0	1	0	1	1	0.44871312379837
1257	44	1	2	2	1	1	0	0	2	1.2747859954834
1258	29	1	3	2	0	1	0	1	2	3.06947207450867
1260	76	1	0	0	0	0	1	1	3	0.259047567844391
1261	50	0	0	2	0	1	0	1	2	0.601185023784637
1262	51	1	1	0	0	1	0	1	2	0.259047567844391
1263	47	1	3	2	0	1	0	1	3	0.424928694963455
1264	67	0	0	0	1	1	0	0	1	0.522676765918732
1265	79	0	3	1	0	1	0	0	2	0.522676765918732
1266	54	1	1	0	0	1	0	0	2	0.44871312379837
1267	76	1	1	1	0	1	0	0	2	0.363069236278534
1268	59	1	3	0	0	1	0	0	3	0.259047567844391
1269	58	1	1	0	0	1	0	1	3	0.44871312379837
1271	91	1	1	0	0	1	0	0	2	0.259047567844391
1272	56	0	0	0	1	1	0	1	2	0.601185023784637
1273	60	1	2	2	0	1	0	1	2	0.673069715499878
1274	53	0	0	2	0	1	0	1	3	0.601185023784637
1275	74	1	3	1	0	1	0	0	2	0.259047567844391
1276	60	1	0	1	0	1	0	1	2	0.44871312379837
1277	50	1	2	2	1	1	0	1	3	0.44871312379837
1278	56	1	1	2	1	1	0	0	1	0.44871312379837
1279	61	0	3	2	0	1	0	1	3	0.601185023784637
1280	57	1	1	0	1	1	0	0	2	0.44871312379837
1281	53	0	1	0	1	1	0	0	3	0.300592511892319
1283	27	0	0	2	1	1	0	0	3	3.06947207450867
1285	64	1	1	0	1	1	0	0	3	0.44871312379837
1286	51	1	2	2	0	1	0	1	2	0.259047567844391
1287	50	1	2	0	1	1	0	1	2	0.44871312379837
1288	60	1	2	0	0	1	0	0	2	0.44871312379837
1289	65	1	1	2	0	0	1	1	3	0.269974589347839
1290	43	0	3	1	1	1	0	1	2	1.28189218044281
1291	72	0	0	1	0	1	0	0	1	0.261338382959366
1292	44	1	2	0	1	1	0	1	2	0.84985738992691
1293	54	1	0	2	0	1	0	1	3	0.259047567844391
1294	61	0	3	1	1	1	0	0	2	0.601185023784637
1295	62	1	3	0	0	1	0	1	1	0.44871312379837
1296	66	1	3	0	1	1	0	0	2	0.363069236278534
1297	64	1	0	0	1	1	0	0	2	0.44871312379837
1298	47	1	2	0	0	1	0	0	2	0.84985738992691
1299	77	0	3	0	0	1	0	0	2	0.522676765918732
1300	68	1	1	0	1	1	0	0	2	0.544603824615479
1301	67	1	3	0	1	1	0	0	2	0.363069236278534
1303	66	0	1	0	0	1	0	1	2	0.261338382959366
1304	55	0	1	1	0	1	0	1	1	0.300592511892319
1305	33	1	1	2	0	1	0	0	3	0.973911285400391
1306	76	0	0	0	0	1	0	1	1	0.261338382959366
1307	89	0	1	1	0	1	0	1	2	0.522676765918732
1308	46	1	0	0	0	1	0	1	3	0.84985738992691
1309	50	0	0	2	0	1	0	1	2	0.601185023784637
1310	58	1	2	0	1	1	0	1	1	0.44871312379837
1311	38	1	0	1	0	1	0	0	1	0.486955642700195
1312	57	0	0	2	0	1	0	0	3	0.601185023784637
1313	49	0	2	2	0	0	1	1	2	0.95320188999176
1314	67	0	3	2	0	1	0	1	3	0.784015119075775
1315	57	1	0	2	0	1	0	0	2	0.44871312379837
1316	53	1	2	0	0	1	0	1	3	0.44871312379837
1318	65	1	0	0	0	1	0	1	0	0.363069236278534
1319	78	1	0	2	0	0	1	1	2	0.269974589347839
1320	64	0	3	1	0	1	0	1	2	0.601185023784637
1321	58	1	0	2	0	1	0	1	2	0.44871312379837
1322	22	1	2	2	0	1	0	1	1	2.10726976394653
1323	62	1	2	2	0	1	0	1	3	0.44871312379837
1324	74	1	1	2	0	1	0	0	1	0.363069236278534
1325	19	1	0	2	0	1	0	0	1	3.06947207450867
1327	31	1	1	0	1	1	0	1	1	0.486955642700195
1328	80	1	0	2	0	1	0	1	2	0.363069236278534
1329	58	0	1	0	0	1	0	0	3	0.601185023784637
1330	52	0	2	0	0	1	0	1	2	0.601185023784637
1331	57	1	0	2	0	1	0	1	2	0.44871312379837
1332	57	0	2	0	0	1	0	1	3	0.601185023784637
1333	56	1	0	0	0	1	0	0	1	0.44871312379837
1334	64	1	1	2	0	0	1	1	3	0.333658486604691
1335	66	1	1	2	0	1	0	0	2	0.363069236278534
1336	81	1	0	2	0	1	0	1	3	0.363069236278534
1338	67	1	1	0	1	1	0	0	2	0.363069236278534
1339	40	0	2	2	0	1	0	1	2	1.28189218044281
1340	74	1	2	0	1	1	0	0	1	0.259047567844391
1341	47	1	1	0	0	1	0	1	2	0.84985738992691
1342	59	0	1	0	1	1	0	0	1	0.601185023784637
1343	63	0	1	2	0	1	0	1	3	0.601185023784637
1344	80	1	1	2	0	0	1	1	1	0.259047567844391
1345	78	0	0	0	0	1	0	0	2	0.522676765918732
1346	76	1	0	0	0	1	0	1	1	0.259047567844391
1347	63	0	2	0	1	1	0	0	3	0.601185023784637
1348	68	0	3	0	0	1	0	0	2	0.522676765918732
1349	84	1	0	0	0	1	0	0	1	0.259047567844391
1350	63	1	1	2	0	1	0	1	3	0.259047567844391
1351	74	1	1	2	0	1	0	1	3	0.363069236278534
1352	85	0	0	2	0	0	1	1	3	0.388657093048096
1353	55	0	1	2	0	1	0	1	3	0.300592511892319
1354	49	0	1	0	0	1	0	0	3	1.28189218044281
1355	62	0	2	0	0	0	1	1	3	0.447035074234009
1356	64	1	2	2	0	1	0	1	2	0.44871312379837
1357	37	1	3	2	1	1	0	1	3	0.973911285400391
1358	67	1	0	2	0	1	0	1	3	0.363069236278534
1359	51	0	0	2	1	1	0	1	3	0.601185023784637
1360	51	1	1	2	1	1	0	1	2	0.673069715499878
1361	79	1	0	0	0	1	0	1	2	0.259047567844391
1362	51	0	1	2	0	1	0	1	3	0.601185023784637
1363	59	1	1	0	0	1	0	1	1	0.44871312379837
1364	44	1	0	2	0	1	0	1	2	1.2747859954834
1365	82	1	0	0	0	1	0	1	3	0.259047567844391
1366	55	0	1	1	0	1	0	0	3	0.601185023784637
1367	83	1	0	0	0	0	1	1	0	0.269974589347839
1368	83	1	0	2	0	1	0	1	2	0.259047567844391
1369	52	0	1	2	0	1	0	1	3	0.601185023784637
1370	64	0	3	2	0	1	0	1	3	0.601185023784637
1371	67	1	1	2	0	1	0	0	2	0.363069236278534
1372	68	0	0	0	0	0	1	1	3	0.388657093048096
1373	57	1	2	1	1	1	0	0	3	0.44871312379837
1374	58	1	2	2	0	1	0	1	2	0.673069715499878
1375	32	1	2	1	1	1	0	0	1	0.973911285400391
1377	68	1	0	0	1	1	0	1	2	0.363069236278534
1378	73	1	0	2	0	1	0	1	2	0.363069236278534
1379	36	0	3	2	1	1	0	0	2	1.66767835617065
1380	53	1	1	2	0	1	0	1	3	0.44871312379837
1381	33	1	2	2	0	1	0	1	2	0.973911285400391
1382	59	0	1	0	0	1	0	1	3	0.300592511892319
1383	73	1	0	0	0	1	0	0	2	0.363069236278534
1384	38	1	3	2	0	1	0	0	3	0.486955642700195
1385	70	0	0	2	0	1	0	1	2	0.522676765918732
1386	37	1	0	2	0	1	0	0	2	0.486955642700195
1387	68	0	2	0	0	1	0	0	2	0.261338382959366
1388	71	1	1	2	0	1	0	1	3	0.259047567844391
1389	61	0	3	1	0	0	1	1	2	0.670552551746368
1390	59	0	0	2	0	1	0	1	2	0.901777505874634
1391	86	1	0	0	0	1	0	0	2	0.259047567844391
1392	28	1	1	2	1	1	0	0	1	3.06947207450867
1393	62	1	3	0	0	1	0	1	2	0.259047567844391
1394	80	1	3	0	1	1	0	0	2	0.363069236278534
1395	70	1	1	0	1	1	0	0	2	0.259047567844391
1396	62	0	3	2	0	1	0	1	2	0.601185023784637
1397	72	1	3	2	0	1	0	0	2	0.363069236278534
1399	86	1	1	2	0	1	0	1	3	1.08628559112549
1400	75	1	1	1	0	0	1	1	3	0.259047567844391
1401	63	1	1	0	1	1	0	1	3	0.44871312379837
1402	78	0	0	2	0	1	0	1	3	0.522676765918732
1403	78	0	0	1	0	1	0	0	1	0.522676765918732
1404	72	1	0	2	0	1	0	1	2	0.363069236278534
1405	56	1	2	2	0	1	0	1	2	0.44871312379837
1406	48	1	1	1	1	1	0	1	3	0.84985738992691
1407	65	0	3	0	0	1	0	1	3	0.522676765918732
1408	56	1	2	0	1	1	0	1	2	0.673069715499878
1409	96	1	1	1	0	1	0	1	2	0.259047567844391
1410	55	1	0	0	0	1	0	0	1	0.673069715499878
1411	69	0	2	2	0	1	0	1	2	0.522676765918732
1412	56	0	3	2	0	1	0	0	3	0.601185023784637
1413	69	0	0	0	0	1	0	1	3	0.261338382959366
1414	85	1	1	2	0	1	0	0	3	0.363069236278534
1415	74	1	1	2	0	1	0	1	2	0.259047567844391
1416	37	1	1	2	0	1	0	0	3	1.4608668088913
1418	51	0	2	2	0	0	1	0	3	0.259047567844391
1420	83	1	0	2	0	1	0	1	3	0.259047567844391
1422	53	0	1	1	1	1	0	1	2	0.300592511892319
1423	63	1	0	0	0	1	0	0	2	0.44871312379837
1424	74	0	3	2	0	1	0	1	3	0.522676765918732
1425	88	1	1	2	0	1	0	1	1	0.259047567844391
1426	46	0	1	2	0	1	0	0	1	0.640946090221405
1429	69	1	1	1	0	1	0	1	3	0.259047567844391
1430	70	1	0	2	0	1	0	0	2	0.363069236278534
1431	68	0	1	0	1	1	0	1	1	0.261338382959366
1432	63	1	1	2	0	1	0	1	2	0.44871312379837
1433	65	0	1	0	0	1	0	0	3	0.261338382959366
1434	53	1	0	0	0	1	0	0	2	0.259047567844391
1437	77	1	2	2	0	0	1	0	3	0.269974589347839
1438	83	1	1	2	0	1	0	1	3	0.259047567844391
1439	48	1	3	0	1	1	0	1	2	0.424928694963455
1440	67	1	0	2	0	1	0	1	2	0.363069236278534
1441	60	0	1	1	0	1	0	1	2	0.601185023784637
1442	47	1	1	2	0	1	0	1	2	0.84985738992691
1443	69	0	1	0	0	1	0	0	2	0.261338382959366
1444	81	0	0	0	0	1	0	0	2	0.261338382959366
1445	70	1	0	2	0	1	0	1	3	0.363069236278534
1447	65	1	1	0	0	1	0	1	3	0.363069236278534
1448	66	1	1	1	1	1	0	0	1	0.363069236278534
1449	64	0	0	1	1	1	0	1	2	0.300592511892319
1450	59	0	2	2	0	1	0	1	3	0.901777505874634
1451	86	1	1	2	0	1	0	1	2	0.259047567844391
1452	62	1	2	0	1	1	0	1	2	0.44871312379837
1453	41	1	3	0	1	1	0	0	2	0.84985738992691
1454	78	0	2	2	0	1	0	0	2	0.522676765918732
1455	43	1	1	2	0	1	0	1	3	0.84985738992691
1456	66	1	2	2	1	1	0	1	2	0.363069236278534
1457	66	0	3	0	1	1	0	0	3	0.522676765918732
1458	36	0	3	0	1	1	0	0	3	0.833839178085327
1459	38	1	2	2	1	0	1	1	2	0.724190473556519
1460	47	1	3	0	0	1	0	0	2	0.84985738992691
1461	51	1	2	0	0	1	0	0	3	0.259047567844391
1462	49	0	0	2	0	1	0	1	3	0.640946090221405
1463	75	0	2	0	0	1	0	0	3	0.522676765918732
1464	59	0	0	2	0	0	1	1	2	0.447035074234009
1465	71	0	3	1	0	1	0	1	3	0.522676765918732
1466	86	1	2	2	0	1	0	1	2	0.259047567844391
1467	78	0	0	0	0	1	0	1	3	0.522676765918732
1468	34	1	2	0	1	1	0	1	1	0.973911285400391
1469	77	0	3	1	0	0	1	1	3	0.259047567844391
1470	63	1	0	2	0	1	0	0	1	0.44871312379837
1471	62	0	1	0	0	1	0	0	2	0.300592511892319
1472	55	1	0	0	0	1	0	1	3	0.44871312379837
1473	96	1	0	2	0	0	1	0	1	0.404961884021759
1474	47	1	0	0	1	1	0	0	2	0.84985738992691
1476	73	0	3	0	1	1	0	0	2	0.522676765918732
1477	61	0	2	1	0	1	0	1	2	0.601185023784637
1478	90	0	0	2	0	1	0	1	3	0.261338382959366
1480	69	1	1	0	1	0	1	1	2	0.269974589347839
1481	53	1	0	2	0	1	0	0	2	0.44871312379837
1482	60	0	0	0	0	1	0	1	2	0.601185023784637
1483	84	1	3	0	1	1	0	1	2	0.363069236278534
1484	73	1	1	0	0	0	1	0	2	0.259047567844391
1485	93	0	0	2	0	1	0	1	3	0.261338382959366
1486	69	1	1	0	0	1	0	1	2	0.363069236278534
1487	39	1	3	2	1	1	0	0	2	0.973911285400391
1488	59	1	3	2	0	1	0	1	1	0.44871312379837
1489	53	0	1	2	1	1	0	1	2	0.300592511892319
1490	57	0	2	0	1	1	0	0	3	0.601185023784637
1492	51	1	0	2	0	1	0	1	2	0.673069715499878
1493	57	0	3	2	0	1	0	0	3	0.601185023784637
1494	88	1	1	2	0	1	0	0	2	0.363069236278534
1495	64	1	1	0	0	1	0	1	1	0.44871312379837
1496	64	1	2	0	1	1	0	0	1	0.44871312379837
1498	70	0	2	2	0	1	0	0	2	0.261338382959366
1499	63	1	1	1	0	1	0	1	2	0.44871312379837
1501	63	1	1	0	0	1	0	1	1	0.44871312379837
1502	30	1	1	2	0	1	0	0	1	0.973911285400391
1503	43	0	0	2	0	1	0	1	2	0.640946090221405
1504	60	1	1	2	0	1	0	1	2	0.44871312379837
1505	62	0	2	0	0	1	0	1	2	0.300592511892319
1508	32	1	3	0	1	1	0	0	1	0.973911285400391
1509	66	1	2	2	0	1	0	1	2	0.363069236278534
1510	68	0	3	0	0	1	0	1	3	0.261338382959366
1511	32	0	0	2	0	1	0	1	2	1.66767835617065
1512	53	0	0	2	0	0	1	0	2	0.447035074234009
1513	63	1	1	2	0	1	0	0	2	0.44871312379837
1514	48	0	2	2	1	0	1	1	3	0.95320188999176
1515	61	0	3	0	1	1	0	0	2	0.300592511892319
1516	55	1	0	0	0	1	0	0	1	0.44871312379837
1517	61	1	1	2	0	0	1	0	2	0.259047567844391
1518	68	0	2	2	0	1	0	1	3	0.522676765918732
1519	57	1	2	0	0	1	0	1	2	0.44871312379837
1521	60	1	0	2	0	1	0	1	3	0.44871312379837
1522	59	0	1	2	0	0	1	0	3	0.259047567844391
1523	59	1	2	0	0	1	0	1	2	0.44871312379837
1524	48	1	2	2	0	1	0	1	1	0.424928694963455
1525	31	0	0	2	1	1	0	1	3	1.66767835617065
1526	66	0	3	2	1	1	0	0	2	0.261338382959366
1527	44	1	1	2	1	1	0	1	2	0.84985738992691
1528	60	1	2	2	1	0	1	1	3	0.259047567844391
1529	60	0	3	1	1	1	0	0	3	0.601185023784637
1530	28	1	1	1	1	1	0	0	1	3.06947207450867
1531	52	0	2	2	1	1	0	1	2	0.601185023784637
1532	60	0	0	2	0	1	0	1	2	0.300592511892319
1533	52	1	1	1	0	1	0	1	1	0.259047567844391
1534	50	0	0	2	0	1	0	1	2	0.300592511892319
1535	46	0	2	0	0	1	0	1	2	1.28189218044281
1536	72	0	0	2	0	0	1	1	3	0.259047567844391
1538	63	1	2	0	0	1	0	1	2	0.44871312379837
1539	87	1	0	0	0	1	0	1	1	0.259047567844391
1540	50	1	2	2	1	1	0	1	2	0.44871312379837
1541	30	1	1	2	0	1	0	1	1	0.973911285400391
1543	59	1	3	0	1	1	0	0	2	0.673069715499878
1544	61	0	0	2	0	1	0	1	3	0.901777505874634
1545	75	1	2	0	0	1	0	0	2	0.259047567844391
1546	72	0	2	0	0	1	0	1	3	0.261338382959366
1547	45	1	2	2	1	1	0	1	1	0.84985738992691
1548	59	0	2	0	0	0	1	0	3	0.447035074234009
1549	68	1	0	1	0	1	0	0	2	0.363069236278534
1550	63	0	1	1	0	1	0	1	2	0.601185023784637
1551	57	1	2	0	0	1	0	0	3	0.44871312379837
1552	77	1	3	0	0	1	0	0	2	0.363069236278534
1553	82	0	0	2	0	1	0	1	3	0.522676765918732
1554	62	1	0	2	0	1	0	0	2	0.44871312379837
1555	54	0	0	1	1	1	0	0	1	0.601185023784637
1556	27	0	1	2	0	1	0	1	3	3.06947207450867
1557	48	1	1	1	1	0	1	0	2	0.631945192813873
1558	27	0	3	2	1	1	0	0	1	3.06947207450867
1559	40	0	3	2	1	1	0	0	3	1.28189218044281
1560	52	0	1	1	0	1	0	1	3	0.601185023784637
1561	70	0	0	2	0	1	0	1	2	0.522676765918732
1562	47	0	1	2	0	1	0	1	2	0.640946090221405
1563	68	1	2	0	1	1	0	0	1	0.363069236278534
1566	34	0	3	0	0	1	0	1	3	0.613894402980804
1567	88	1	2	2	0	1	0	0	3	0.613894402980804
1568	70	1	3	2	0	0	1	0	3	0.269974589347839
1570	78	1	2	0	0	0	1	0	3	0.259047567844391
1571	72	0	2	2	0	0	1	1	3	0.388657093048096
1574	32	1	2	1	1	1	0	0	2	0.613894402980804
1575	70	1	3	0	0	1	0	0	1	0.613894402980804
1576	85	1	1	2	0	1	0	0	2	0.613894402980804
1577	68	1	0	2	0	0	1	1	3	0.269974589347839
1578	69	1	1	2	0	0	1	0	2	0.269974589347839
1579	58	1	1	0	0	1	0	1	2	0.613894402980804
1580	60	1	3	0	1	0	1	0	2	0.500487744808197
1581	60	0	1	0	0	1	0	0	1	0.613894402980804
1582	56	1	2	0	1	0	1	0	1	0.333658486604691
1583	75	1	0	0	0	1	0	0	1	0.613894402980804
1584	69	0	0	2	0	1	0	1	3	0.613894402980804
