# Supplementary material for: Modelling Associations between Public Understanding, Engagement and Forest Conditions in the Inland Northwest, USA
Source: PLoS One. 2015 Feb 11;10(2):e0117975. doi: 10.1371/journal.pone.0117975 (PMC4324782; doi:10.1371/journal.pone.0117975)
Supplement: S2 Dataset — (CSV) [file pone.0117975.s004.csv]

	age	gender	educ	party	newowner	wallowa	wildfire	industry	conserv	stand	stand_ed	pest	pest_ed	thin	thin_ed	sale	sale_ed	riskpub	partic	wubres	pubmannear	pubmanwhl
1	75	0	1	1	0	0	0	0	1	0	1	0	1	0	1	0	1	0	0	1	1	0
2	66	1	2	2	0	0	0	0	1	1	0	0	0	0	0	0	0	0	0	0	0	0
4	78	0	2	1	0	0	0	0	1	0	0	0	0	0	0	0	0	0	1	0	1	1
5	73	0	2	2	1	0	0	1	1	1	1	0	1	1	1	0	1	2	0	1	0	1
6	84	0	3	0	0	0	0	0	0	1	0	0	0	0	0	0	0	1	1	0	0	1
7	74	0	2	2	0	0	0	0	0	1	1	0	0	1	1	1	1	1	1	1	1	1
8	80	0	2	1	0	0	0	0	0	1	1	0	0	0	0	0	0	1	2	1	0	1
9	85	0	2	2	0	0	1	0	1	0	1	0	1	0	1	0	1	1	1	0	0	0
10	60	0	3	0	0	0	1	0	1	1	1	0	0	0	0	0	0	2	0	1	0	0
11	57	0	0	1	0	0	1	0	1	0	1	0	1	0	1	0	1	2	0	1	1	1
13	79	0	2	2	1	0	0	0	1	0	1	0	1	0	0	0	0	1	0	0	0	0
14	71	0	2	2	0	0	1	0	1	1	1	1	1	1	1	0	1	2	2	1	1	1
15	57	0	1	2	1	0	1	0	1	0	0	0	0	0	0	0	0	1	0	1	1	1
16	59	1	0	2	0	0	1	0	1	0	0	0	0	0	0	0	0	1	0	1	0	0
18	58	0	3	2	0	0	0	0	1	1	1	0	1	1	1	0	1	2	1	0	0	1
19	61	1	3	0	0	0	0	1	0	0	0	0	0	0	0	0	1	1	1	0	0	0
20	52	1	1	2	1	0	0	0	1	1	1	0	0	0	0	0	0	1	0	0	1	0
21	70	0	1	0	0	0	0	1	0	0	0	0	0	0	0	0	0	2	1	0	0	0
22	66	0	2	2	0	0	0	1	0	1	0	0	0	1	0	0	0	2	0	1	1	1
23	88	0	1	2	0	0	1	0	1	1	0	0	1	0	0	0	1	1	2	1	1	1
24	57	0	2	2	0	0	1	1	1	1	1	0	0	0	0	1	1	1	3	1	0	1
25	64	1	3	0	1	0	1	1	0	1	1	1	1	0	0	0	0	1	3	0	1	1
26	68	0	0	1	0	0	0	0	1	0	1	0	1	0	1	0	1	2	0	1	1	1
27	56	0	1	1	0	0	0	0	1	0	1	0	1	0	1	0	1	0	0	0	1	0
28	84	0	1	2	0	0	1	0	1	1	0	0	0	1	0	1	0	0	2	0	0	0
29	46	1	2	1	1	0	1	0	1	1	1	0	1	0	0	0	0	2	2	1	1	1
32	43	0	2	2	1	0	0	0	1	1	1	0	1	0	1	1	1	2	3	1	1	1
33	63	0	3	2	0	0	0	1	1	1	1	0	0	0	0	0	0	2	1	1	1	1
34	67	0	3	1	0	0	1	0	1	1	1	0	1	1	1	1	1	2	0	0	0	0
35	55	0	1	2	0	0	0	0	1	0	0	0	1	0	1	0	0	2	0	1	1	0
36	73	0	2	2	0	0	0	0	1	1	0	0	1	0	1	0	1	1	0	0	1	1
37	73	1	3	1	0	0	1	0	1	1	1	0	0	0	1	0	1	2	3	1	0	1
38	80	1	1	2	0	0	1	0	1	0	0	0	0	0	0	0	0	2	3	1	1	1
39	62	0	3	1	0	0	0	0	1	1	1	0	1	0	1	1	1	0	1	1	1	1
40	80	1	0	2	0	0	0	0	1	0	0	0	0	0	0	0	0	2	3	1	0	1
41	60	0	2	1	1	0	0	0	0	0	1	0	0	0	0	0	1	1	2	0	0	0
42	68	1	3	0	0	0	0	0	1	1	0	1	0	1	0	1	0	1	1	1	1	1
43	61	1	2	1	1	0	0	0	1	0	1	0	1	0	1	0	1	2	0	1	0	0
45	67	0	3	2	0	0	0	0	0	1	1	0	1	0	1	0	1	0	0	0	0	0
46	76	1	2	0	0	0	0	0	0	0	1	0	1	0	1	0	1	0	2	1	0	0
47	72	0	0	1	0	0	0	1	1	1	1	0	0	0	0	0	0	1	2	1	0	1
48	47	0	3	2	0	0	0	0	1	1	1	0	0	0	0	0	0	1	1	1	0	1
49	38	0	1	1	1	0	1	0	1	1	1	0	1	1	1	1	1	2	1	1	1	1
50	66	0	3	1	0	0	0	0	1	1	1	1	1	0	1	0	1	0	3	1	1	1
52	56	0	1	0	0	0	1	1	1	1	1	0	1	0	1	1	1	1	2	1	0	0
53	68	1	2	0	0	0	1	1	0	1	1	0	1	0	1	0	1	2	2	1	0	0
54	74	0	1	2	0	0	1	0	1	0	1	0	1	0	1	0	1	2	0	1	0	0
55	73	0	0	2	0	0	0	0	1	0	1	0	1	0	1	0	1	0	0	0	0	0
58	65	0	2	1	0	0	0	0	1	1	1	0	1	0	1	0	1	1	0	0	0	0
59	63	0	3	2	0	0	0	0	0	0	0	0	0	0	0	0	0	0	0	0	0	0
60	58	0	1	2	1	0	0	0	1	1	1	0	0	0	0	0	0	2	0	1	0	1
62	66	0	2	2	0	0	1	0	1	1	1	0	1	1	1	1	1	1	3	0	0	0
64	55	1	2	1	1	0	1	0	0	1	1	0	0	1	1	1	1	1	0	0	0	0
66	86	0	0	1	0	0	1	0	0	1	1	1	1	0	1	0	1	2	0	1	1	1
67	57	0	2	1	1	0	0	0	0	0	0	0	0	0	0	0	1	1	0	1	0	0
68	77	1	0	2	0	0	0	0	1	0	0	0	0	0	0	0	0	0	1	1	0	0
70	56	1	0	1	0	0	0	0	1	1	1	1	1	1	1	0	0	1	3	0	1	1
71	62	0	2	2	0	0	0	1	0	0	0	0	0	0	0	0	1	2	1	1	1	1
72	49	0	1	0	0	0	0	1	0	0	0	0	0	0	0	0	1	0	0	0	0	0
73	40	1	2	0	1	0	0	0	0	1	1	0	0	0	0	0	0	1	0	0	0	0
74	57	1	3	2	0	0	0	0	1	1	1	0	1	1	1	0	1	1	0	0	0	1
75	57	0	2	2	0	0	0	0	1	1	1	1	1	0	1	0	1	1	1	1	1	1
76	58	0	0	1	1	0	1	0	1	1	1	0	1	0	1	0	1	2	0	1	0	0
77	67	0	1	1	0	0	1	0	1	0	1	0	0	0	1	0	0	0	0	0	0	0
78	71	0	2	2	0	0	1	0	1	1	1	0	1	0	1	0	1	2	0	1	0	0
79	74	0	2	1	0	0	0	0	1	0	0	0	0	0	0	0	0	0	0	0	0	0
80	80	0	0	2	0	0	0	0	1	1	1	1	1	1	1	0	1	2	1	0	1	1
82	74	0	1	2	1	0	0	0	1	1	1	0	1	1	0	1	0	2	3	1	0	1
83	75	0	2	1	0	0	1	0	0	1	1	0	1	1	1	0	1	2	1	1	1	1
85	63	0	2	1	1	0	1	1	1	1	0	1	0	1	0	1	0	2	1	1	1	1
86	59	1	2	2	1	0	0	1	1	1	1	1	1	1	1	0	1	2	3	0	1	0
87	64	0	1	2	0	0	1	1	1	1	1	0	1	0	1	0	1	2	0	1	1	1
88	70	0	3	0	0	0	0	0	1	1	1	1	1	1	0	1	1	2	3	1	1	1
90	67	0	2	1	0	0	0	0	1	0	1	0	1	0	1	1	1	2	0	0	0	0
91	62	0	1	2	0	0	0	0	1	1	1	0	1	1	1	1	1	2	3	0	1	1
92	59	0	1	2	1	0	0	1	1	1	0	1	0	0	0	0	0	2	1	1	1	1
94	49	0	1	2	0	0	1	0	1	1	0	0	1	0	0	0	0	0	0	1	0	1
96	57	0	2	2	1	0	1	0	1	0	1	0	1	0	0	0	0	1	0	1	0	1
97	78	0	2	2	0	0	1	1	1	1	1	1	1	1	1	0	1	2	3	1	0	1
98	64	0	3	0	0	0	1	0	0	0	1	0	1	0	1	0	1	1	0	1	0	0
99	55	0	1	1	1	0	0	0	1	0	1	0	1	0	0	0	0	1	0	1	1	1
100	68	0	0	2	1	0	1	1	1	1	1	0	1	0	1	0	1	1	0	1	0	1
102	58	0	3	0	0	0	1	0	0	1	1	1	1	0	1	0	1	2	1	1	0	0
103	54	0	2	1	0	0	0	0	0	0	0	0	0	0	0	0	0	1	0	0	0	0
104	88	0	0	1	0	0	1	1	1	0	0	0	0	0	0	0	0	2	3	0	1	1
106	65	0	1	2	1	0	1	0	1	1	1	0	0	0	0	0	0	2	0	1	1	1
107	55	0	0	2	0	0	1	0	1	0	1	0	1	0	1	0	0	1	1	1	1	1
108	74	0	2	2	0	0	1	0	1	1	1	0	0	0	1	0	0	2	2	0	1	1
109	63	0	2	1	0	0	0	1	0	1	0	1	0	1	0	0	0	1	1	1	1	1
110	58	0	2	2	0	0	1	0	1	1	1	1	1	0	1	0	1	0	3	1	0	1
113	51	0	1	2	1	0	0	0	1	1	1	0	1	0	0	0	1	1	2	0	0	0
114	64	0	3	1	0	0	1	0	0	0	1	0	1	0	1	0	1	1	0	0	0	0
115	50	0	2	2	1	0	0	0	1	1	1	1	1	1	1	0	1	1	2	0	0	1
116	66	0	1	0	1	0	0	1	0	1	1	0	1	1	1	0	1	2	3	1	1	0
117	47	0	3	0	1	0	1	0	1	1	1	0	1	0	1	0	1	2	0	0	0	0
118	69	1	2	0	0	0	0	0	1	0	0	0	0	1	0	0	0	2	0	1	0	0
119	58	0	0	0	1	0	1	0	1	1	1	0	1	1	1	0	1	2	1	0	1	1
121	53	1	2	1	0	0	1	0	0	1	1	1	1	1	1	0	1	1	1	1	0	0
122	90	1	2	2	0	0	0	0	0	0	1	0	1	0	0	0	1	0	1	1	0	0
125	47	1	1	1	1	0	1	0	0	0	1	0	1	0	0	0	0	2	0	0	1	1
127	71	0	3	1	0	0	0	0	0	0	0	0	0	0	0	0	0	1	0	0	0	0
129	71	0	2	2	0	0	0	0	1	0	1	0	1	0	1	0	1	0	0	0	1	0
132	78	1	0	2	0	0	1	0	1	1	1	1	1	1	1	1	0	2	3	1	1	1
133	78	0	2	1	0	0	1	0	0	0	0	0	0	0	0	0	0	1	0	1	0	0
134	74	0	1	2	0	0	0	0	0	0	0	0	0	0	0	0	0	0	3	0	0	0
136	78	1	1	2	0	0	1	1	1	1	0	1	0	1	0	1	0	2	0	1	0	1
137	72	0	3	0	0	0	0	0	0	0	0	0	0	0	0	0	0	1	0	1	0	0
139	85	0	2	0	1	0	0	0	0	0	1	0	1	0	0	0	0	1	0	0	0	0
145	79	0	1	2	0	0	1	0	0	0	0	0	0	0	0	0	0	1	1	1	0	1
146	68	1	2	2	0	0	1	0	1	1	1	1	1	1	1	0	1	2	1	1	1	1
147	69	0	3	1	0	0	0	0	1	0	1	0	1	0	1	0	1	0	0	0	0	0
148	64	0	1	1	0	0	0	0	0	0	1	0	1	0	0	0	1	2	0	0	0	1
151	88	1	3	0	0	0	0	0	1	0	1	0	1	0	1	0	1	1	0	1	0	1
159	77	0	2	2	0	0	0	0	1	1	1	0	1	1	1	0	1	2	3	1	1	1
163	74	0	3	2	0	0	1	0	1	1	1	1	1	1	0	1	0	2	2	1	1	1
165	56	1	1	2	0	0	0	0	1	0	0	0	1	0	0	0	0	2	0	0	1	1
167	60	1	2	2	0	0	1	0	1	0	0	0	0	0	0	0	0	2	2	1	1	1
168	68	0	2	2	1	0	0	0	1	0	0	0	0	0	0	0	0	2	0	0	1	1
169	69	0	3	2	0	0	1	1	1	0	0	0	0	0	0	0	0	2	0	0	1	1
170	60	0	2	2	0	0	1	0	1	1	0	0	0	0	0	0	0	2	0	1	1	1
172	61	0	3	0	0	0	1	0	0	1	1	1	1	1	1	0	1	1	2	1	0	0
173	71	0	2	1	0	0	0	0	1	1	0	1	0	1	0	1	0	0	3	0	0	1
174	70	0	0	2	0	0	0	0	0	0	1	0	1	0	1	0	0	1	1	1	1	1
175	62	1	2	1	0	0	0	1	1	0	0	0	0	0	0	0	0	2	1	1	0	0
177	61	0	1	2	0	0	1	0	1	1	1	1	1	1	1	0	1	2	3	1	1	1
179	81	0	2	0	0	0	1	0	1	1	1	1	1	1	1	0	1	2	3	1	1	1
180	73	0	2	0	0	0	0	0	1	1	1	0	1	0	1	0	1	1	0	0	0	1
181	76	0	2	2	0	0	1	1	1	0	1	1	1	0	1	0	1	0	2	0	1	1
182	84	1	3	0	0	0	1	0	1	0	0	0	1	0	0	0	1	0	1	1	0	0
183	69	0	0	2	0	0	1	1	1	1	1	1	1	0	0	1	1	0	1	1	1	1
184	63	0	1	2	0	0	0	0	1	1	1	0	0	0	0	0	0	0	3	0	0	0
185	57	1	2	2	0	0	1	1	1	1	1	1	1	1	1	1	1	2	1	1	0	1
186	55	1	1	2	0	0	1	0	1	0	0	0	0	0	0	0	0	2	0	1	1	1
187	69	0	1	2	0	0	1	0	1	0	1	0	1	0	1	0	1	1	1	1	1	1
188	56	1	2	0	1	0	0	0	0	0	1	0	1	0	0	0	0	0	0	0	0	1
191	47	0	2	2	1	0	1	1	1	1	1	1	1	1	1	1	1	2	3	1	1	1
193	57	0	2	0	0	0	0	0	0	1	1	0	0	1	1	0	0	2	1	1	0	0
194	61	0	1	1	0	0	1	0	1	1	1	0	1	1	1	1	1	2	3	1	1	1
195	61	1	0	1	0	0	1	1	1	0	0	0	0	0	0	0	0	2	0	1	1	1
196	72	1	0	1	1	0	1	0	0	0	0	0	0	0	0	0	1	1	1	1	0	0
199	68	0	3	1	0	0	0	0	0	1	1	1	1	1	1	0	1	2	1	1	1	1
200	35	0	2	1	1	0	0	0	1	0	0	0	0	0	0	0	0	0	1	1	0	0
201	76	0	2	2	0	0	0	1	1	1	0	1	1	1	0	1	0	2	2	0	1	1
202	61	1	1	2	0	0	1	0	1	1	1	1	1	0	1	1	1	0	2	0	1	1
203	66	0	1	2	1	0	1	0	1	1	1	1	1	0	1	1	1	1	0	1	1	1
204	59	0	1	1	1	0	0	0	1	0	0	0	0	0	0	0	0	1	1	1	1	1
205	57	0	0	0	1	0	0	0	0	1	1	0	1	1	1	0	1	0	0	0	0	1
208	82	0	0	2	0	0	0	0	1	0	1	0	1	0	1	0	1	1	1	1	0	0
210	70	0	1	0	1	0	1	1	1	0	0	0	0	0	1	0	1	2	2	1	1	1
211	69	0	2	2	1	0	1	0	0	0	1	0	1	0	0	0	0	1	1	1	0	1
212	39	1	1	2	0	0	0	1	1	0	0	0	0	0	0	0	0	2	0	1	1	1
213	57	0	2	1	0	0	0	1	1	1	1	0	1	0	1	0	1	2	0	1	1	1
214	58	0	0	2	1	0	0	0	1	1	1	0	1	0	1	0	1	1	1	1	1	1
215	59	0	3	1	1	0	0	1	0	1	1	1	1	1	1	0	1	2	2	1	0	1
216	47	1	2	1	0	0	1	1	0	1	1	0	1	0	1	0	1	2	0	1	0	0
217	69	0	3	2	1	0	0	0	1	1	1	1	1	1	1	1	1	0	2	1	1	1
218	83	1	0	2	0	0	1	0	1	1	1	0	0	0	0	0	0	2	3	1	1	1
219	69	0	2	1	0	0	0	0	1	1	1	1	1	0	1	1	1	2	3	1	0	0
220	67	1	2	0	0	0	1	0	0	1	1	0	1	1	1	1	1	0	2	1	0	1
221	74	0	1	2	0	0	1	1	0	0	0	0	0	0	0	0	0	1	0	1	1	1
222	68	1	3	0	0	0	1	0	1	0	0	0	1	0	0	0	0	1	2	1	0	0
223	64	0	1	2	0	0	0	0	1	1	1	0	1	1	1	0	1	1	3	1	1	1
224	59	0	1	1	0	0	0	0	0	1	1	0	0	0	0	0	0	1	1	1	0	0
225	65	0	1	2	1	0	1	0	1	0	1	0	1	0	1	0	1	0	0	1	1	1
226	65	0	3	2	0	0	0	1	1	1	1	1	1	0	1	1	1	2	2	1	1	1
227	71	0	2	2	0	0	0	0	1	1	1	0	1	0	1	0	1	1	2	1	0	1
228	66	1	3	1	0	0	1	1	1	1	1	1	1	1	1	1	1	2	1	1	1	1
229	58	0	3	0	0	0	0	0	0	1	1	0	1	0	1	1	1	1	2	1	0	0
230	72	0	3	0	0	0	1	1	0	1	1	1	1	1	1	0	0	2	3	1	0	0
231	59	1	3	0	1	0	0	0	0	0	0	0	0	0	0	0	0	0	1	0	0	0
232	62	0	2	2	0	0	1	0	1	1	1	1	1	1	1	1	1	1	1	1	1	1
234	66	0	2	2	0	0	1	1	1	1	1	0	0	0	0	0	0	2	0	1	1	1
236	66	1	3	2	0	0	0	0	1	1	1	0	1	0	1	0	1	0	1	1	0	0
239	70	0	1	2	0	0	0	0	1	1	1	0	1	0	1	0	1	0	3	1	0	1
240	65	1	1	1	1	0	0	0	1	1	1	1	1	1	1	1	1	0	2	1	0	0
241	61	0	2	1	0	0	0	0	0	1	1	1	1	1	1	1	1	1	2	1	1	1
242	62	1	2	2	0	0	0	0	1	0	1	0	1	0	1	0	1	1	1	1	0	0
243	73	0	2	2	0	0	0	0	1	1	1	1	1	1	1	1	1	1	0	1	1	1
245	74	0	3	2	0	0	1	1	1	1	1	1	1	1	1	1	1	2	2	1	1	1
246	76	0	3	1	0	0	0	0	1	1	1	1	1	0	0	0	0	1	3	1	1	1
247	51	0	2	1	0	0	0	1	1	0	0	0	0	0	0	0	0	2	1	1	1	1
249	72	0	2	1	0	0	1	0	1	1	1	0	0	0	0	1	1	2	2	1	0	1
250	80	0	3	2	0	0	0	0	1	0	0	0	0	0	0	0	1	0	1	1	0	0
252	63	1	3	0	1	0	0	0	0	0	0	0	0	1	0	0	0	0	2	0	0	0
253	38	0	0	1	1	0	0	0	1	0	0	0	0	0	0	0	0	2	1	1	0	0
254	57	0	0	2	0	0	0	1	1	1	1	1	1	1	1	1	1	2	3	1	1	1
256	68	0	3	2	0	0	1	0	1	1	1	1	1	0	0	0	0	0	3	1	0	1
259	66	1	3	0	0	0	0	0	0	0	0	0	0	0	0	0	0	0	0	1	0	0
260	62	0	2	2	0	0	0	0	0	1	1	1	1	0	0	0	0	2	0	1	1	0
261	73	0	2	2	0	0	1	0	1	0	1	0	0	0	0	0	0	0	0	1	0	0
262	62	1	2	1	0	0	1	0	1	1	0	0	1	1	0	0	0	2	0	1	1	1
263	58	0	2	0	0	0	1	0	1	1	1	0	1	0	1	0	1	1	0	1	1	1
264	87	0	0	1	0	0	0	0	0	1	0	0	0	0	0	0	0	1	0	0	0	0
265	55	0	3	1	0	0	0	0	1	1	1	1	1	1	1	1	1	2	3	1	1	1
266	80	1	1	2	0	0	0	0	1	0	0	0	0	0	0	0	0	0	0	1	0	0
267	80	0	1	2	0	0	0	0	1	1	1	0	1	1	1	0	1	2	0	0	1	1
268	67	0	3	1	1	0	0	0	1	1	1	1	1	1	1	1	1	1	0	0	0	0
272	60	0	2	2	1	0	1	0	1	1	0	0	0	1	0	0	0	1	1	1	0	1
275	60	0	3	2	0	0	0	1	1	1	1	0	1	0	1	1	1	2	0	1	1	1
276	74	1	1	2	0	0	1	0	1	1	1	0	0	1	1	1	1	2	0	1	1	1
277	77	0	3	1	0	0	1	1	1	1	1	1	1	0	1	0	0	2	0	1	1	1
278	88	1	1	2	1	0	0	0	1	0	1	0	1	0	0	0	0	0	0	0	0	0
282	83	0	0	2	0	0	1	0	1	0	1	0	1	0	1	0	1	1	1	0	0	1
285	70	0	3	2	0	0	1	0	0	0	0	0	0	0	0	0	0	2	0	1	0	1
286	67	0	3	0	0	0	1	0	1	1	1	1	1	1	1	0	0	2	0	0	1	1
287	62	1	1	2	1	0	0	0	1	0	1	0	1	0	0	0	0	0	0	1	0	0
288	63	0	3	2	0	0	0	0	1	0	1	0	1	0	1	0	0	1	0	1	1	1
290	68	1	3	2	0	0	0	0	1	1	1	1	1	1	1	1	1	2	1	1	1	1
298	68	1	1	1	1	0	0	0	1	1	1	0	1	0	1	0	1	0	2	1	0	0
299	68	0	3	1	0	0	1	0	0	1	1	0	1	0	1	0	1	1	0	1	0	0
301	59	0	2	2	0	0	1	0	0	0	1	0	0	0	0	0	0	1	0	1	1	1
302	79	0	0	2	0	0	1	0	1	0	0	0	0	0	0	0	0	1	1	1	1	1
305	71	0	3	2	0	0	0	0	1	1	1	0	0	0	0	1	1	2	0	1	0	0
306	69	0	2	2	0	0	0	0	1	0	0	0	0	0	0	0	0	2	0	0	0	0
307	58	1	3	1	1	0	0	0	1	1	1	0	0	0	0	0	0	0	0	1	0	0
308	60	0	2	1	0	0	1	1	1	1	1	1	1	0	0	0	0	2	3	1	1	1
309	81	0	0	2	0	0	0	1	1	1	1	1	1	1	0	0	1	0	0	1	1	1
310	86	0	0	0	0	0	0	0	0	0	0	0	0	0	0	0	0	1	1	0	0	0
311	79	0	0	1	0	0	1	0	1	0	1	0	1	1	1	0	1	0	2	1	1	0
312	64	0	2	0	0	0	0	0	0	0	0	0	0	0	0	0	0	0	1	1	0	0
316	53	0	0	2	1	0	0	0	1	1	0	0	0	1	0	1	0	2	0	1	1	1
317	64	0	1	1	0	0	0	1	0	1	1	1	1	1	1	0	1	2	0	1	1	1
318	54	0	2	2	1	0	0	1	1	0	1	0	1	0	1	0	1	2	0	1	1	1
320	70	0	3	1	0	0	1	0	1	0	1	0	1	0	1	0	1	2	0	0	1	1
321	56	0	2	2	0	0	1	1	1	1	1	1	1	1	1	1	1	2	3	1	1	1
322	60	0	2	2	0	0	1	1	1	1	1	0	0	0	1	1	1	2	2	1	1	1
323	56	0	3	2	1	0	0	0	1	0	1	0	0	0	1	0	0	1	0	0	0	1
324	78	0	1	2	0	0	0	1	1	0	0	0	0	0	0	0	0	1	0	0	0	0
325	41	0	2	2	1	0	0	0	0	0	1	0	1	0	1	0	1	2	0	0	0	0
327	58	1	3	0	1	0	0	0	1	0	0	0	0	0	0	0	1	2	0	0	0	0
328	80	0	3	1	0	0	0	0	0	1	1	0	1	1	1	0	1	0	1	0	0	0
331	67	0	2	1	1	0	1	0	1	1	1	1	1	0	1	0	1	2	0	0	1	1
332	66	1	1	1	0	0	1	0	0	1	0	0	0	0	0	0	0	2	0	0	1	1
333	48	0	2	2	1	0	1	0	1	1	1	1	1	0	0	0	0	2	0	0	1	1
334	68	0	3	2	0	1	1	0	1	1	1	0	1	1	1	0	1	2	3	1	1	1
336	71	1	0	1	1	0	1	0	1	0	0	0	0	0	0	0	0	2	0	0	0	0
338	69	0	1	2	1	0	1	0	0	0	1	0	1	1	1	0	1	0	0	0	1	0
339	46	0	2	2	0	0	0	0	0	1	1	1	1	0	0	0	0	1	0	0	0	0
340	59	0	3	0	1	0	0	0	0	1	1	1	1	0	1	0	1	1	0	0	0	1
341	67	0	3	1	0	1	0	0	1	0	1	0	0	0	1	0	0	2	2	1	1	1
342	63	0	3	2	1	0	0	0	1	1	1	0	1	0	1	0	1	1	0	0	1	1
343	74	0	0	0	0	0	1	1	1	0	0	0	1	0	0	0	1	0	1	0	1	1
346	78	0	3	1	0	1	0	0	0	0	1	0	1	0	1	0	1	0	0	1	1	0
347	66	0	3	1	0	0	1	1	1	1	1	1	1	1	1	1	1	2	0	0	0	0
349	53	0	0	2	1	1	1	1	1	1	1	1	1	1	1	1	1	0	0	1	0	1
350	75	0	0	1	0	1	1	0	0	1	1	0	0	0	0	1	1	1	0	1	1	1
351	65	0	2	2	1	0	1	1	1	1	1	1	1	1	1	1	1	2	3	0	1	1
353	55	0	3	2	1	1	0	0	1	1	1	0	1	0	1	0	1	2	3	1	1	1
354	64	0	2	2	0	0	0	0	1	0	1	0	0	0	0	0	0	0	0	0	0	0
355	65	1	3	0	1	0	0	0	0	1	1	1	1	0	1	0	1	0	0	0	0	0
357	73	0	0	2	0	1	1	0	1	1	1	1	1	0	1	0	1	2	1	1	1	1
359	60	0	1	2	1	0	0	0	1	0	1	0	1	0	0	0	0	2	0	0	0	0
361	89	0	2	2	0	0	1	0	0	0	0	0	0	0	0	0	0	2	0	1	0	1
362	50	1	3	1	0	1	1	0	1	1	1	1	1	1	1	1	1	2	2	1	1	1
364	74	0	3	2	0	0	1	0	1	1	0	1	0	0	0	0	0	0	0	0	1	1
365	76	0	1	2	0	1	0	0	1	1	1	1	1	1	0	0	1	0	2	1	0	0
368	63	1	3	1	1	1	1	0	1	1	1	1	1	0	0	0	0	2	1	1	0	0
369	79	0	3	2	0	0	0	0	0	1	1	0	1	0	1	0	1	1	0	0	0	0
370	65	0	3	0	1	0	0	0	1	1	1	1	1	1	1	0	1	2	3	0	1	1
372	65	0	3	2	0	0	1	0	1	0	1	0	0	0	0	1	1	2	2	0	1	1
375	65	0	3	2	1	1	0	1	1	1	1	0	1	0	1	0	1	0	1	1	0	0
376	58	0	0	1	0	1	1	1	1	1	0	0	0	1	0	1	0	0	0	1	1	1
380	68	0	2	2	0	1	1	1	1	1	0	1	0	1	0	1	0	2	0	1	1	1
381	50	0	0	1	0	1	0	0	1	1	1	1	1	0	1	0	1	2	1	1	0	1
383	71	0	0	1	0	1	0	0	1	1	1	1	1	0	0	0	0	2	1	1	0	0
384	72	0	3	0	0	0	0	1	0	0	1	0	1	0	1	1	1	0	0	0	0	0
386	78	0	1	2	0	1	1	1	1	0	1	0	1	0	1	0	1	0	1	1	0	0
387	69	0	3	0	0	1	0	0	0	1	0	0	0	0	0	0	0	0	3	1	0	1
388	55	1	2	0	1	1	0	0	0	1	0	0	0	0	0	1	0	0	0	1	0	0
389	54	1	2	2	0	1	0	0	1	0	1	0	1	0	1	0	1	2	2	1	1	1
391	75	0	3	2	0	0	0	1	1	1	1	0	1	0	1	1	1	1	1	0	1	1
393	67	1	3	2	1	1	1	0	1	1	1	1	1	1	1	1	1	0	2	1	1	1
395	60	0	2	2	0	1	0	1	1	1	1	1	1	1	1	1	1	2	1	1	1	1
396	56	1	1	2	1	1	0	0	1	0	0	0	0	0	0	0	0	2	0	1	1	1
397	68	0	0	1	0	0	1	0	1	1	0	0	0	0	0	0	0	2	0	0	1	1
399	70	0	3	2	0	0	0	0	1	0	0	0	0	0	0	0	0	2	0	0	0	0
403	68	0	0	1	0	1	1	0	1	1	1	0	1	0	1	0	1	1	0	1	1	1
404	62	1	2	2	0	1	1	0	1	1	0	1	0	1	0	1	0	2	3	1	1	1
405	77	0	1	0	0	0	0	0	1	1	1	0	0	0	0	0	0	0	0	0	0	0
406	56	1	2	2	0	1	1	0	1	0	0	0	0	0	0	0	0	2	1	1	1	1
407	71	0	2	2	1	1	1	0	1	0	0	0	0	0	0	0	0	0	1	1	1	0
409	69	0	0	1	1	0	0	1	1	0	1	0	1	0	1	0	1	1	0	1	0	1
411	44	0	1	2	0	1	1	0	1	1	1	0	0	0	0	0	0	2	1	1	0	0
416	59	1	0	2	1	1	1	0	1	0	0	0	1	0	0	0	0	2	0	1	1	1
417	56	1	3	2	0	0	0	0	1	0	0	0	0	0	0	0	0	2	2	0	1	1
418	69	0	2	2	1	0	0	0	0	1	1	0	0	0	0	0	0	2	0	0	0	0
419	68	0	2	2	0	1	1	0	1	1	1	1	1	0	0	1	1	2	1	1	1	1
420	56	0	2	1	0	1	1	1	0	1	1	1	1	1	1	1	1	2	1	1	1	1
421	37	0	3	2	1	1	0	0	1	1	1	1	1	0	0	1	1	2	0	1	0	0
423	49	1	2	0	0	1	1	1	1	1	1	1	1	1	1	0	0	2	1	1	1	1
424	68	0	2	1	1	1	1	0	1	1	1	0	1	0	1	1	1	1	2	1	1	1
425	67	1	0	1	0	0	1	1	0	1	1	0	0	0	0	0	0	1	0	0	0	1
426	73	0	0	1	1	0	0	0	1	0	0	0	0	0	0	0	0	2	0	0	0	0
427	77	0	2	1	0	1	1	0	1	1	1	1	1	1	1	1	1	2	2	1	1	1
429	59	1	1	0	0	1	1	0	0	1	1	1	1	0	0	0	0	2	0	1	0	1
431	75	0	3	0	0	1	0	0	1	0	1	1	1	0	1	0	0	0	2	1	1	1
432	66	0	2	0	0	0	0	0	1	0	1	0	1	0	1	0	1	2	0	0	1	1
433	69	0	0	0	0	1	0	1	1	0	1	0	1	0	1	0	1	1	0	1	1	1
434	73	0	2	2	0	1	1	1	1	1	1	1	1	1	1	0	0	2	2	1	1	1
435	66	0	2	2	0	0	0	0	1	1	1	0	1	0	1	0	1	2	0	0	0	0
436	47	0	3	1	1	0	1	0	0	0	1	0	1	0	1	0	1	1	0	0	0	0
438	61	0	2	0	0	1	1	0	0	0	1	0	0	0	0	0	0	2	1	1	0	0
439	57	0	3	2	0	0	0	0	1	0	1	0	1	0	1	0	1	0	0	0	0	1
441	63	0	2	1	0	1	0	0	1	1	1	0	1	0	0	0	0	2	2	1	0	0
442	85	0	3	2	0	0	1	0	0	1	1	1	1	1	1	1	1	2	0	0	1	1
443	57	0	2	2	1	0	0	0	1	1	1	1	1	1	1	0	1	2	0	0	1	1
444	63	1	0	2	1	1	0	0	1	1	1	0	1	0	1	0	1	0	2	1	0	0
445	65	0	1	0	0	1	1	1	1	1	1	1	1	1	1	1	1	2	2	1	1	1
446	64	0	0	1	0	1	1	0	0	1	1	0	1	1	1	0	1	2	0	1	1	1
447	59	0	1	2	0	0	0	0	1	1	1	1	1	0	0	0	0	2	1	0	1	1
448	63	0	2	0	0	1	0	1	1	0	1	0	0	0	1	0	1	2	3	1	1	1
449	65	0	0	0	0	0	1	0	0	0	1	0	1	0	1	0	0	2	0	0	0	0
450	56	0	3	1	1	0	0	0	0	0	0	0	0	0	0	0	0	2	0	0	0	0
451	57	1	2	2	1	0	1	0	1	0	1	1	1	0	0	0	0	1	0	0	0	0
452	65	0	2	2	0	1	0	0	1	1	1	1	1	1	1	1	1	2	2	1	1	1
453	63	1	3	0	1	0	0	0	0	1	1	0	1	0	1	0	1	2	2	0	1	0
454	56	0	2	1	0	0	0	0	1	1	1	0	1	0	1	0	1	2	0	0	0	0
455	65	0	2	2	1	0	0	0	1	0	1	0	1	0	1	0	1	1	0	0	0	0
